# Supplementary material for: Public Interest in Cosmetic Surgical and Minimally Invasive Plastic Procedures During the COVID-19 Pandemic: Infodemiology Study of Twitter Data
Source: J Med Internet Res. 2021 Mar 16;23(3):e23970. doi: 10.2196/23970 (PMC7968479; doi:10.2196/23970)
Supplement: Multimedia Appendix 1 [file jmir_v23i3e23970_app1.xlsx]

## Sheet: Sheet1
ddt	dtweet
2020-07-22	when i have the finances to get liposuction and a brazilian butt lift it will be over for u all
2020-07-22	I somehow ended up on Savannah Chrisley’s Instagram and I’m upset she got all this Botox !!! She starting to look puffed in the face like her daddy she was really pretty with her regular face
2020-07-22	Get pregnant by a man who can get you a tummy tuck after. Nothing less
2020-07-22	so like I got laser hair removal on my armpits today and now they’re on FIRE so happy wednesday to me
2020-07-22	Why does Botox do that thing to ppl cheeks?
2020-07-22	Laser hair removal is so fucking wild I’m growing hair but I can just pull it out with no resistance. CRAZY
2020-07-22	Spent $600 on Botox that my body broke down in less than 2 weeks bc of my autoimmune disease
2020-07-22	Liposuction starting at 4K & I’m over here trying to figure out what gym is open let me find a doctor and book a consultation
2020-07-22	Paris Hilton looks better at 40 than ever, drop that skincare/Botox routine bby @ParisHilton
2020-07-22	omg I’m absolute dying for my botox and fillers next month, gunna have lips like sally websters sofa
2020-07-22	once I sell DrankyDrank imma start a tummy tuck foundation for all the females who tryna bounce back
2020-07-22	groupon is trying to sell me on discount liposuction first of all how dare you second of all give me a break there’s a pandemic we all soft
2020-07-22	rhinoplasty : Cosmetic surgery to improve the appearance of droopy eyelids by removing excess skin and fat.
2020-07-22	My skin is so close to glass, I just need one chemical peel to seal it.
2020-07-22	So did drake really get that tummy tuck?
2020-07-22	Hyaluronic Acid has sensitized my skin beyond belief
2020-07-22	I need to get Botox shots for my migraines. Can’t keep living like this.
2020-07-22	If the Speaker of the House is going to act the clown and called Covid the Trump Virus, then from now on we will all call Botox the Pelosi.Want to get rid of those lines and wrinkles? Just take a couple shots of Pelosi! Botulism at its finest.
2020-07-22	I want my breast augmentation.. like yesterday!
2020-07-22	thinking about doing rhinoplasty when im older but i justvsaw a video and changed my mind
2020-07-22	My tweets need Botox....
2020-07-22	I can’t wait to be injecting bitches with Botox and juvederm on the daily ugh
2020-07-22	Now that I got this Botox consultation appointment, I'm dying to hurry up and try it. I don't remember life without jaw pain anymore.
2020-07-22	It's 1am and I'm on Google searching for at home DIY liposuction methods. Ndizofa
2020-07-22	Is it possible to have rhinoplasty done and be healed within a month and 2 weeks?
2020-07-22	Charli d’amelio whos like 15 yrs old got a rhinoplasty and Ive never been so jealous of a youngin like???? Must be nice
2020-07-22	So you all tell me now your foxy eyes is because of eyelid surgery
2020-07-22	I can’t wait to go back to Mexico to get my lips and some botox done
2020-07-22	2 years ago today I got my rhinoplasty. Crazy how time flies
2020-07-22	Lip fillers and laser hair removal!
2020-07-22	I want a breast augmentation.... but I still want to be able to bind. Can u still bind if u have fake boobs? Bc I want mine 2 be bigger but also I rly like to be flat chested as well so like.... what are my options here lol
2020-07-22	If someone wants a breast augmentation, they can walk into an office and have an operation date set right then and thereIf someone who isnt a binary trans man on testosterone wants a mastectomy, its near impossible for them to get it.Cis society needs to stop
2020-07-22	Men really do hop on twitter to break down and shit in a woman’s body only to be in their DMs begging for the time of day.
2020-07-22	I’ll have an interview for rhinoplasty with Rizza Pizza, the boogeyman.
2020-07-22	In case U missed!@JimcramerTold @SpeakerPelosi that He's DEEPLY in Love with her.The Botox made her looks like 29 yrs old Pelosi with a HUGE beautiful smile , holding her teeth PERFECTLY :I LOVE more and more b/c U R much more handsome near shining BALD
2020-07-22	UNLESS YOU WANT TO BE HELPFUL & PAY FOR MY LYPO/TUMMY TUCK/ BOOB JOB DON’T TALK ABOUT MY APPEARANCE.
2020-07-22	Ppl need to address Claudia Villafañe rhinoplasty / transformation @hbomax
2020-07-22	It it’s going to thunderstorm for the next few days now is the perfect time to get a little microdermabrasion in
2020-07-22	Well... I just paid everything for my rhinoplasty procedure. it's really happening y'all!!
2020-07-22	And I’m soooo determined to either find a laser hair removal place in Columbus or get a laser remover from Amazon and do it myself.
2020-07-22	Someone plz gift me liposuction, I don’t want to have to work hard for a skinny bod anymore
2020-07-22	the way when i cry my lips swell up who needs botox
2020-07-22	Imma ignore what kamala did cuz I think the Botox leaked into her brain
2020-07-22	Punching my gf in the face so she has to get a rhinoplasty and finally fix that cauldron sniffer.
2020-07-22	I just neea half-syringe of filler in my face. But I’m so scared . Have y’all gotten any filler/botox ?
2020-07-22	I've run out of migraine juice (botox) so I'm going to be just absolutely incomprehensible for the next 2 weeks
2020-07-22	Where's headboard Harris? Getting more Botox?
2020-07-22	I moaned a little when I was getting Botox. Wtf is wrong w me.
2020-07-22	I’m not saying that laser hair removal is the answer to all your problems... but it’s pretty up there
2020-07-22	Do you know the difference between #botox and #dermalfiller ?Check out our post @theskinclique 's instagram today to read more.
2020-07-22	This time next week I’ll be booking my breast augmentation surgery and be on some brand new shit
2020-07-22	So like..... Botox?
2020-07-22	Is Nancy botox Pelosi the dumbest idiot to ever walk this Earth? She hasn't done a dam thing except sit at home during this pandemic and eat ice cream. If she has all the answers....then fking share them now!! Quit blaming others Moron!!
2020-07-22	I want some mf Botox
2020-07-22	By the end of the year I would’ve saved £2124 (yes really) by not travelling to work...liposuction calling my name
2020-07-22	FUN TRANS FACT: You can literally be in the hospital for FACIAL FEMINIZATION and BREAST AUGMENTATION and the nurse will still call you He/Him
2020-07-22	wondering how laser hair removal is
2020-07-22	botox for my 22nd bday???
2020-07-22	Doesn’t matter how many times this 1 piece of hair on my big toe gets waxed off the mf grows back long af.... like it be grown back within 2 weeks. I think I might get laser hair removal
2020-07-22	Which reopening phase includes deep discounts on liposuction?
2020-07-22	I hate having such a squishy belly because I never feel cute in anything and especially when I try to do SW , I hate hate hate how I look.. I wish I could afford the tummy tuck and stuff. One day. Imma keep working out tho
2020-07-22	I got Botox and then there was a giant bat perched outside my room, too much excitement for one day
2020-07-22	Being manic has made me book a day sit, lip and jaw filler and 2 areas of Botox for next month. I’m in my overdraft.
2020-07-22	kinda wanna get rhinoplasty kinda don’t wanna get knocked out by my parents ughhhh
2020-07-22	Always the botox looking h0es that got the most to say about someones class
2020-07-22	Even though I’ve been living at home for like 5 months and I think my mom thinks a past me is present me. She handed me beauty blenders infused with hyaluronic acid and I haven’t worn foundation in 3 yrs......
2020-07-22	remember when the riders inexplicably decided to perform liposuction and a brow lift on their rodent mascot
2020-07-22	did you grow up constantly being told by almost everyone that you’d be pretty if you didn’t have monolids and was suggested to have double eyelid surgery even before you hit puberty or nah?
2020-07-22	do tummy tuck;then start selling waist trainer.>>>>>
2020-07-22	ooo lord i cannot wait for my first acting gig paycheck to come thru. nose job, tummy tuck, gastric bypass surgery, new teeth, eyebrow lift. oouu cant wait
2020-07-22	My favorite thing this weeek was joking on my snap about a rhinoplasty I didn’t get and the reactions were my favorite
2020-07-22	cut bangs to avoid Botox for another year
2020-07-22	All of my botox patients today were Migraine patients and it’s been the easiest afternoon
2020-07-22	Can’t wait till I can afford laser hair removal so I can look like a purple grape
2020-07-22	I love when patients are super satisfied with their Botox !!
2020-07-22	does anyone who follows me have any experience with laser hair removal and / or electrolysis? i want to get rid of my facial hair, but it's hard to tell which would be better
2020-07-22	I love friendship lolo sent me a pic of her laser hair removal
2020-07-22	I’m getting my breast augmentation next month along w my lips again, and it’s my baby’s bday!!!
2020-07-22	I need my facial, wax, and Botox I’m slacking and my face feels gross. I swear facials and skin treatments are magical.
2020-07-22	yes i look like quinn quinn pre nose job, liposuction, hair dye and acne treatment. get over it!
2020-07-22	Tonight’s skincare:Double cleanseHyaluronic acid Hydrating toner Rose water and glycerin face mist Alpha arbutin Eye cream Niacinamide infused moisturiser Rosehip oil
2020-07-22	is rhinoplasty haram
2020-07-22	I need Botox. In fact I just need a whole new face
2020-07-22	once i become a certified PA and can do my own fillers/botox its SOOO over for u b!tches
2020-07-22	my mom said some 25 year old got liposuction on her stomach at her hospital and I went on a whole rant how it’s so lazy that you’re 25, haven’t even had one kid and getting liposuction (instead of working off the weight) like damn fuck u gonna do when u gain all the weight back
2020-07-22	update: ima try laser hair removal.
2020-07-22	I don’t need liposuction I don’t need liposuction I don’t need liposuction I don’t need liposuction I don’t need liposuction I don’t need liposuction I don’t need liposuction I don’t need liposuction I don’t need liposuction I don’t need liposuction I don’t need liposuction I don
2020-07-22	The hatred some of y’all carry. Listen, I use to be extremely spiteful and full of hate. Shit is exhausting and wastes soooo much energy. Forgive and move on. Or seek therapy. That way you don’t have to spend that money on getting Botox more frequently
2020-07-22	Tired of shaving ... laser hair removal sounds ideal
2020-07-22	who wants to cash out on me and pay for my forehead Botox please I’ll make you meatballs
2020-07-22	Im gonna call it now. Susan rice will be Biden’s VP. Outside shot from Kamala, but I think the Botox did her in.
2020-07-22	Larsa needs to cool it on the botox homegirl starting to look like The Saw
2020-07-22	Botox appt scheduled for next week!
2020-07-22	32 #Botox shots with neurologist today, focusing on neck tension. Grateful for insurance coverage and new safety procedures - still hurts though #migraine
2020-07-22	Yall think i can get a tummy tuck payment plan LMAO
2020-07-22	Interesting #EAU2020 talk about managing MS/ NDO patients when fail Botox - ECM remodelling (and in some antibodies) can make conservative approaches futile, although clearly the ideal options #urology
2020-07-22	New botox person... mistrust until at least tomorrow
2020-07-22	My dermatologist must think I done forgot. I still want my Botox when I get done healing.
2020-07-22	LASER HAIR REMOVAL WILL CHANGE YOUR LIFE LADIES. ITS WORTH THE COIN
2020-07-22	I really wanna try dermaplaning and a chemical peel facial
2020-07-22	It is still early as yet in bbnIja but I have not seen any guy that is winning this lock down edition all I know for sure is that the liposuction lady is going home followed by that "my hands don't touch Android" lady
2020-07-22	got a laser hair removal machine for $700. gonna shave now so i can use it
2020-07-22	I think I might have found the doctor I want to see for my breast augmentation consultation.
2020-07-22	I wanna get laser hair removal on my entire head
2020-07-22	To all my folks with dry skin, hyaluronic acid will save your life. That is all.
2020-07-22	Does @KellyannePolls new “look” lead to @gtconway3d getting liposuction?
2020-07-22	I have my first round of laser hair removal for my arms scheduled for next Monday! Time to get this done.
2020-07-22	I had a dream I was omw to a rhinoplasty consultation, ask me how sad I was when I woke up
2020-07-22	Can we get a GoFundMe to get ole booze and botox some polident? Sheesh
2020-07-22	Since that vid of idols who the op assumed got surgery is going around, fyi its possible to slim the face down tremendously and look completely different thru RF facials only. No surgery nor even botox. Sauce: Firsthand experience.
2020-07-22	can I just say — please don’t let someone with liposuction & personal trainer money tell you they got their 16 pack abs from drinking a gallon of water per day
2020-07-22	The last time Kanye west had a mental meltdown at TMZ he said 'they had me do liposuction and they put me on opioids'... Nobody heard that all people did6was cancel him.
2020-07-22	pain is temporary, laser hair removal is forever
2020-07-22	So I read on Botox I heard it’s good for people with face stiffness but I am kinda indecisive like
2020-07-22	Can anyone recommend a laser hair removal place that will see Nurses who work with COVID patients? #simplicitylaser refused to see at my appointment because I’m a nurse who works with COVID patients. They take my money and give no services. #laserhairremoval
2020-07-22	i wish there more ethnic rhinoplasty before and after results.
2020-07-22	Just finished youtube college. Got my degree, 50% off bbls/tummy tuck all week
2020-07-22	I’m so happy to start laser at @BeautyStrikeNY y’all that have been following me for years know how much I hype up laser hair removal and having it done by a black woman...WHERE?
2020-07-22	Stop waxing & upgrade to laser hair removal. Thank me later.
2020-07-22	So i was discussing with my friend just a moment ago that when we go to SK for our jawline shaving , thread lifting , nose job,laser, liposuction , not to forget getting bratz lips.We will get back on those bitches who bullied us.
2020-07-22	saturninox #botox
2020-07-22	Really want to get liposuction and put all my fat into my ass
2020-07-22	If Joe Biden, Cryin Chuck Schumer, or Botox face Nancy Pelosi think they could do a better job on controlling this pandemic, instead of criticizing why not get on the phone to the President and offer help. Aren’t we Americans all in together? It’s all about POWER to them.
2020-07-22	I just did laser hair removal for the first time and mannn I cant wait to finish all my sessions
2020-07-22	Oops had to tweet to amber. I'm so angry. How come she still thinks it's a good idea to tweet and to post on IG???? She has no shame in her botox face
2020-07-22	i need liposuction
2020-07-22	Cancel Omar Cancel Pressley Cancel AOCCancel TlaibCancel ole booze and botoxCancel Headboard Harris Cancel Chuck SchemerCancel Jabba the Nadler ......
2020-07-22	y’all mad over a rhinoplasty???
2020-07-22	yeah i want botox
2020-07-22	Got my face vacuumed today. Microdermabrasion they call it. Such a fancy name for just a face vacuuming
2020-07-22	Ay man.. C-sections hurt af. How the hell im suppose to go thru with a tummy tuck?
2020-07-22	Do you think the Botox and lip injection business is going under since nobody can see their lips?
2020-07-22	Now when am I going to get my rhinoplasty done
2020-07-22	I had my very first rhinoplasty consult today with @Dr_Markarian & I'm beyond pleased… he made me feel comfortable and at ease, he's up on modern techniques (no nose tampons) and overall just seems like a great fit for me
2020-07-22	DID YOU KNOW that when you apply hyaluronic acid on your face you’re supposed to apply it when your face is wet so it can lock in the moisture
2020-07-22	2 practices I'd emailed have confirmed they don't do strabismus correction treatment with botox
2020-07-22	I’m like a psycho sucking the butt like liposuction
2020-07-22	People who have straight nose bridges don't know how good they got it, because if you don't you're constantly going back and forth between do I want to dump tens of thousands of dollars into getting rhinoplasty or is there just something wrong with society's beauty standards
2020-07-22	33 injections for Botox was not fun.
2020-07-22	chemical peel before my team meeting and boy was i glistening
2020-07-22	Of course my bff has talked me in to getting laser hair removal and im scared shitless
2020-07-22	I’ll bet @SpeakerPelosi has purchased stock in any company that sells scarfs, as they hace saved us from looking at her turkey neck. However, I’ll bet she’s really pissed that Botox won’t fix that problem of hers!!!It won’t be long when everything will start cracking off!!!
2020-07-22	I need a face chemical peel ! Somebody point me to the right direction
2020-07-22	im getting Botox
2020-07-22	So I had my breast augmentation consultation yesterday and it went great. My surgery is scheduled for Aug 31st. I can't believe this is finally happening, so excited! #lgbtqpride #TransPeopleAreRealPeople
2020-07-22	Just did Brazilian laser hair removal for the 1st time omg MOST PAINFUL EXPERIENCE , can’t believe I have another 5 sessions left
2020-07-22	Should I get liposuction?
2020-07-22	thinking about getting laser hair removal on my face
2020-07-22	Once I get a nose job, chin reduction, lip fillers, haircut/color, clear skin, whiter teeth, liposuction, lash extensions, microblading, laser hair removal, a mani/pedi and an entirely new wardrobe it’s over for you bitches
2020-07-22	The sooner I get laser hair removal the better
2020-07-22	Got a chemical peel & that shit hurts so bad
2020-07-22	someone recommend me some good laser hair removal places )):
2020-07-22	Im asking for big girl gifts this Christmas . Like a new set of tires &laser hair removal !
2020-07-22	I’m gonna do laser hair removal on my vagina next week and I’m scarreedddd lmao
2020-07-22	Vajacial was cool but never am I putting a chemical peel on my .
2020-07-22	I want laser hair removal
2020-07-22	When I get rich I will get laser hair removal
2020-07-22	nvm i need botox
2020-07-22	I can get Botox at cost at the place I used to work at that never formally let me go (but thru colleagues learned I would not be rehired despite being told that by my employers) Or I can pay full price elsewhere....... wwyd
2020-07-22	It's "I wonder Wednesday"! Ever wonder what it's like to have a treatment with Neuromodulator (Botox/Nuceiva)? Here we take you step by step through the process. Stick around till the end to see the beautiful result!
2020-07-22	botox and a burrito...self care at its finest
2020-07-22	Just a Reminder to my self that Liposuction costs less than 100k in South Africa.
2020-07-22	L’Oréal ‘Postpone the Procedure’ anti aging cream. Normalising plastic surgery, Botox etc as though this is something every woman will need in our never ending quest for youth. In case you didn’t know you needed it we’re here to make you feel substandard
2020-07-22	Is this post from 2011 still a concern for @TJLang70 Why the NFL lockout hasn't been settled, "TJLang70 (T.J. Lang, OG): Listen everyone the problem is @jsitton71 wont sign the deal until the nfl agrees to pay for his post career liposuction.. how selfish"
2020-07-22	I have a fucking ingrown hair in my armpit.... once i get laser hair removal it’s over for u bitches
2020-07-22	One day I’ll have the body I want...whether it’s through hard work and disciple or liposuction I’m not sure but it will happen
2020-07-22	I finally bought a laser hair removal last night and today I did my armpits and face. Curious for the results. This is going to be a life saver. Not having to shave almost every other day
2020-07-22	gettin me some botox when I get back from vacation
2020-07-22	Shits today from neurologist. Not looking forward to the pain. Then the next week will be hell to. Hopefully no drop this time. #dystoniawarrior #dystonia #botox #neurologist #dystoniasucks
2020-07-22	Liposuction is not the same as plastic surgery sha
2020-07-22	if someone could shoot me in between the eyes w some botox i’d love it
2020-07-22	Wow, my hips are killing now!!!(Epic physio, identified the problem, an old issue I had in my trapezii 13 years ago that led to needing botox - this time its my hips)(Myofascial pain syndrome, btw)Jesus H I need an uber home, I'm going to crawl otherwise
2020-07-22	My boss just asked me if I was okay because I always look miserable lately my response was “well I just got botox so that’s probably why my face is like this”
2020-07-22	It’s all kicking off #comedinewithme So the yoga Goddess has had botox no shit Sherlock
2020-07-22	Full body laser hair removal gonna be SMOOTH after this quarantine
2020-07-22	Jeanette needs Botox on her mouth so she can't move it anymore. #ComeDineWithMe
2020-07-22	I love a good chemical peel. It be giving brand new skin lol
2020-07-22	Once I save up enough money for a tummy tuck and a boob job it’ll be over for you bitches
2020-07-22	Found out that they will be doing Botox Injections into my Bladder to help control Urination. .... With the Testosterone Shots and now Botox, I am using the Vanity Drugs for un-vanity reasons.
2020-07-22	Anyone on my TL get laser hair removal? If so where at? Keeping my options open for places
2020-07-22	this chemical peel got me looking real stupid outchea
2020-07-22	Ima post a workout pic before I go in for my tummy tuck and sell y’all workout plans
2020-07-22	All y’all lil girls with all the Botox bout to look crazy in a few years lol
2020-07-22	Hey so like...I've just really been feeling myself....ever since I had my..........................................................................................breast augmentation @dderholt
2020-07-22	Well I now have a dentist up here and he does botox. I’m now committed to Alaska
2020-07-22	once i get laser hair removal on my back, it’s over for you heaux
2020-07-22	everyone acts like I'm the big freak like we're not all SLAPPING hyaluronic acid into our faces every day
2020-07-22	I just want a man that will pay for my boob job, tummy tuck and lipo.
2020-07-22	Looking at fat transfer surgery for breast augmentation... so interesting. And very natural.
2020-07-22	Need a good rhinoplasty doctor in Turkey (Istanbul or Antalya preferred) x
2020-07-22	Considering you can’t get laser hair removal when you’ve been in the sun/have a tan summers at work are real fuckin boring
2020-07-22	charlie damelio got rhinoplasty done ):
2020-07-22	He likes natural...I'm here ready to get some filler here and there and botox up my big arse forehead to stop these wrinkles due to me forever screwing
2020-07-22	#TheChase fred elliot with botox
2020-07-22	BOTOX FOR MIGRAINE TIME
2020-07-22	Paying for my tummy tuck is the least he could do lol
2020-07-22	I ordered a laser hair removal!! Because I truly hate shaving and want to get rid of every hair. It’ll be a process but worth it
2020-07-22	ima make my bd pay for my tummy tuck
2020-07-22	It’s starting to peel around my mouth & nose if I hate this shit Ik that the chemical peel gunna have me MISERABLE
2020-07-22	is it possible to get laser hair removal for just one hair
2020-07-22	Bitch got a ass and a tummy tuck NOW she wants to eat healthy
2020-07-22	When you're so done with headaches that you volunteer to have 30 - 40 injections in your skull, hoping they'll stop. Here's to my first round of botox today.
2020-07-22	If you’ve gotten laser hair removal pls tell me how it went and the details
2020-07-22	I was told that people thought I was 24 and 26 which means the Botox is working!
2020-07-22	Can I just say Naya never needed botox? Not judging just saying she was always flawless!
2020-07-22	microshading was the best thing that happened to me, cant wait to see what that chemical peel do
2020-07-22	I have enough money saved up for a rhinoplasty.
2020-07-22	I love when ppl post all the expensive lotions and potions they put on their face but fail to mention that they put an elephant size of Botox into said face.
2020-07-22	Alrighty gonna get my chin done, i mean not surgery but Botox lol. And imma do my lips. A lil something lol
2020-07-22	Chair girl pretty much got no punishment for nearly killing someone. I think we all had a feeling this would happen. Let's stop talking about this botox buffoon forever.
2020-07-22	See I mines well wait until next year and get a tummy tuck
2020-07-22	Don't miss out on our July Specials! Laser Hair removal, Facials, Radiofrequency, and dermaplaning, etc. #radiofrequency #nailfungustreatments #laserhairremoval #facials #selfcare #miraclelasermiami
2020-07-22	adrienne watching paul do botox/fillers on the other wives and cringing and complaining about it and telling him that it "doesn't look right" the whole time is like one of the funniest things in the earlier seasons of rhobh
2020-07-22	Does anyone doctor wanna give me a free rhinoplasty so i won’t be depressed anymore
2020-07-22	The developers of SPSS owe me a facelift, fillers and Botox the amount of premature ageing they have caused me #psychology #psychologystats
2020-07-22	An he got that tummy tuck!
2020-07-22	bloquox #botox
2020-07-22	I kinda hate #meetings and really hate #onlinemeetings. Miss my #people!
2020-07-22	I’m finally able to get Botox again tomorrow so if you see a marked drop in my maturity level you’ll know why.
2020-07-22	Botox appointment today! Finally
2020-07-22	When people think saying to me iv had Botox is an insult Babes iv not paid a penny for these juicy lips,don’t be so jel
2020-07-22	If I had the money to do myself a rhinoplasty, BBL, tummy tuck, brow lift and breast reduction.. trust me I wouldn’t hesitate.
2020-07-22	Some definitionsFakefriend: botox, plastic surgery, hair & skin bleaching, photoshopSelloutfriend: pingotipp, tropical disease, appowSatanicfriend: appowCheaterfriend: empty house wins, charity awards, rookie awardsGflop: ever since pingotippGfraud: see Cheaterfriend
2020-07-22	I wish more people spoke about the emotional rollercoaster of going through a rhinoplasty/septoplasty. It’s very overwhelming
2020-07-22	wait a liposuction isn't that lip filling thing
2020-07-22	Given his age and health history, should #JoeBiden be getting as much #Botox, as regularly as he does?
2020-07-22	Lord I’m about to be stuck inside after this chemical peel Jesus! It better be worth it
2020-07-22	What have I learned during #Covid??? How to hold my head exactly right to minimize #wrinkles during #zoom/#onlinemeetings #newworldproblems
2020-07-22	DIY Laser Hair Removal...
2020-07-22	I just wanna get laser hair removal on my entire body and call it a day damn
2020-07-22	UK's entry: botox and plastic surgery. Ireland's entry: fake tan, fake tattoos and baby oil. #eurovision
2020-07-22	Can't wait til we get accurate metadata and the date of her rhinoplasty in the VA trial
2020-07-22	but do we really NEED the Dakotas, Nebraska, Oklahoma, and Kansas or would it just make senses to give the country a tummy tuck
2020-07-22	troussox #botox
2020-07-22	I need (not wang) lip fillers, botox lip flip and jawline filler:)
2020-07-22	I just started a workout routine and I think I’m getting lip fillers and Botox tomorrow so I’m one step closer to being my hottest self
2020-07-22	I have no confidence in my body, I get ingrown hairs especially on my stomach. How do I get rid of it without laser hair removal HELP MECoventry Uniflw @acsclass
2020-07-22	I’m not going to lie girls, the fact that most beautiful dark skinned black women that I follow on social media end up getting rhinoplasty of some sort later down the line really discourages me sometimes.
2020-07-22	For my 40th birthday, someone better buy me some Botox.
2020-07-22	Omg I can’t wait for my Botox top up on Friday! Def doing my arm pits again!!
2020-07-22	getting botox today and not telling my bf
2020-07-22	is it too much if i get Botox in my armpits so i never sweat again?
2020-07-22	Good on Kellyanne - Pelosi is all dressed up with nowhere to go. #FOXNEWS Nancy is a petty old hag with her botox and matching scarves. LOL
2020-07-22	I’m mad I can’t work out because of this damn chemical peel. My face is falling off...literally.
2020-07-22	I truly believe that Botox has affected @SpeakerPelosi brain! Not just hers....it is ahrinking brain cells....
2020-07-22	Antifa's apokesperson Nancy Pelosi calls COVID-19 "Trump's Virus" in a rage following her daily botox skin tightening madness, between stuffing Liberal Pork barrel packages and cuttng national security, and adding fraudulent methods for voting into another mega spending bill !
2020-07-22	thinking of rhinoplasty
2020-07-22	If you love me pay for my liposuction
2020-07-22	.@bengleib Hey Ben! Just watched SDSC, slept thru live show. U had mentioned, getting Botox, 2 mask facial expressions. Oh God please don’t, 4 that reason. Facial expressions, r what makes u so charming & U! Suggestion: Send out a Twitter poll 2 #begleibers, c what they think.
2020-07-22	i have not received convincing evidence that a rhinoplasty would not solve all of my problems
2020-07-22	If I don’t get my botox done soon I’ll be able to get on the bus free as an OAP. The driver won’t even ask to see my pass
2020-07-22	chose a chemical peel over waxing this week bc of mask related pimples and i regret it send help for my eyebrows
2020-07-22	Any one done the Medskills botox & filler course?
2020-07-22	the right side of my face is numb and I look like I got some botched Botox happy Wednesday to ME
2020-07-22	Alright who’s ready to have a Botox party?
2020-07-22	The woman who injected her 8 year-old daughter with Botox for beauty pageants has lost custody. The child didn't look surprised
2020-07-22	Medspa London is a great beauty clinic in Notting Hill, London. People from London visit Medspa to book a soprano ice laser hair removal session, a London hydrafacial, a massage, a waxing or other beauty treatments@medspabeauty #ukbusinesshour #ukbizhour #london
2020-07-22	Unreal how many men say they hate women who don’t look natural/don’t like Botox and lip fillers etc but then they’re the women they always go for?!
2020-07-22	A male asked me yesterday if I got liposuction in my lips again bc they bruised and swollen as fuck
2020-07-22	I need a lil botox on my forehead. Its all fun in games when your blanca until the sun starts fucking you up
2020-07-22	I don’t knock anybody who had a bbl or tummy tuck. If I had the money you think I’d be out there jogging at 7am? No. I’d be at Jolie in Miami letting them suck the calories outta me
2020-07-22	rachel berry pls don't get a nose job bro don't do it bro don't get rhinoplasty please bro
2020-07-22	Night shift really be making me want botox
2020-07-22	My Botox man following me on Instagram.. defo hinting I’m wellll overdue been able to show expression too long lol
2020-07-22	i wish i could just go get some botox and numb my sweat glands rn
2020-07-22	noctis sees a pic of verstrael and promises prompto he'll use taxpayer money for prompto's future botox
2020-07-22	Do you know that Panthenol is known to be supercharged version of Hyaluronic Acid?It means that Panthenol is a very powerful humectant & i including it into keenaturale products
2020-07-22	i feel really bad every time a transmasc starting T asks how i keep my skin so clear. like, babe, the answer is shaving cream, laser hair removal & estrogen shots, i don't know how that's gonna go for you.
2020-07-22	how did I end up with my mom rn watching her get botox done i hate my life take me back to work
2020-07-22	Can I get a liposuction after the revolution
2020-07-22	I desperately need to do laser hair removal, maybe it's time to set up a gofundme or something. Would anyone be inclined to help?
2020-07-22	Just turned on #thismorning - why is the skin expert orange and pumped full of botox?
2020-07-22	Went down a hole and found a dr in Laguna Niguel who goes into detail about how getting botox at an early age is a scam bc it actually makes your skin lose elasticity long term (requiring more) and should only be done after youre 45+
2020-07-22	I think Nancy is complying and being patriotic. It looks like she's wearing her mask during her botox injections because the top of face is getting bigger and her lips are getting smaller. Tks for complying Nancy.
2020-07-22	Who had more Botox? Sonya Kruger or Chads mum#BigBrotherAU #BigBrother
2020-07-22	Today was supposed to be lips & botox day
2020-07-22	waiting for ren’s post like ......
2020-07-22	all I say in the pee pees gc is “ooo” am I going to cum I need to be less dry
2020-07-22	I’ll pay for the tummy tuck if she treat me right & loyal
2020-07-22	Lou left?
2020-07-22	Last chemical peel session tomorrow
2020-07-22	1. Invest in a hyaluronic acid (HA) - The key to healthy glowing skin is to stay hydrated. Whether its in a serum form or moisturiser, HA can hold up to 100x its own weight in water, meaning it’ll draw water into every layer of the skin & hold it there. Enter: dewy skin.
2020-07-22	I wanna share some solid advice my botox doc gave me once. For a good face, chew with both sides!
2020-07-22	Help! Millennials Phished Our Botox !!
2020-07-22	#ThingsWeDidntSayIn1982 I can't wait to have lips like a duck and a face full of botox
2020-07-22	Bathroom issues. Feel like I can't win. Bladder botox is effective for the urgency and frequency. #Ostomy is annoying. Diversion #colitis is a nightmare. High volume discharge/blood and high pain. The pain and high volume, frequent discharge hit during work this week. Limiting.
2020-07-22	51/ in this world from Armenians or from a botox -ass Armenian porn star, I trashed that postdoc BECAUSE THE TRUTH THAT MATTERS FOR MY LIFE CHANGED. You have become MY NEW TRUTH. After I heard about your divorce, YOU and my love for you, my dream to be with you shaped
2020-07-22	Too much botox for Talia #BBAU
2020-07-22	Alisha has had a nice bit of botox done before the show. Forehead doesn't move. #bachelorinparadiseau
2020-07-22	panatelox #botox
2020-07-22	In other news I can finally go back and start laser hair removal again in a couple of weeks. I got the e-mail to say what day appointments could be made again and e-mailed straight back GIVE ME ONE ON THAT DAY.That will be a big deal to me.
2020-07-22	I started laser hair removal and it’s so bizarre because it gets to a point you can literally pull the hairs out calm
2020-07-22	My favourite thing to do is look up rhinoplasty before and afters on instagram and dream of the day I become rich and fix that shit
2020-07-22	I think my skin prefers microdermabrasion over dermaplaning
2020-07-22	“I got Botox today but it hasn’t kicked in yet” ~ @trishapaytas
2020-07-22	i just find it offensive that i cant give myself diy liposuction without instantly dying
2020-07-22	Today’s agenda; Shopping, laser hair removal and needling.Breakfast £5Shopping £50Hair removal £100Needling £30I want to see you sending just because -findom finsub paypig-
2020-07-22	How do I stop looking like I've been injected with massive amounts of botox every time I laugh?
2020-07-22	skin care routineAM: Squalane cleanserNiacinamideBuffet (the ordinary)~wait for your products to dry~Glycolic acid tonerHyaluronic acid PM: Squalane cleanserNiacinamideBuffet (the ordinary)~wait for your products to dry~Lactic acid Retinol
2020-07-22	One of my friends is getting laser hair removal and I’m so excited because she’s gonna report back to me and tell me if I can handle it or not
2020-07-22	Had my first ever Botox today and I must say I was very impressed with results. Takes 4 days to completely work but I can see the difference already. #botox #wednesday
2020-07-22	Once I get my body back I want to get a tummy tuck
2020-07-22	2020 has been difficult I won’t lie but this year I accomplished two goals. I sold my first house and did my rhinoplasty procedure and that brings me happiness. Next goal here I come!
2020-07-22	the way i prepare the face mask is simple - just mix the supplements with some hyaluronic acid gel and some glycerin and rose hydrosol - it's stuff i have at home at all times and use regularly
2020-07-22	Is it legal to get Botox again yet? Asking for...a friend.
2020-07-22	anyways gna start writing in a diary so when I’m 17 I can laugh and have something to do
2020-07-22	Get your desire shape without liposuction #TachaXGetfit
2020-07-22	[talks about how much I hate guys and how every single one of them are creeps]10sec later*: CUTEGUYCUTEGUYCUTEGUY HE IS SO HOT!!!!
2020-07-22	gna rant abt irls that I want to beat the shit out of real quick so
2020-07-22	A glance through the yellow pages shows that manicurists are without number and the hair salons are equally plentiful in our city. We can purchase a pedicure, facials of all different kinds, and full body massages. There are also Botox treatments to smooth wrinkles,
2020-07-22	I want to get my breast augmentation sooooooooooo bad but I’m gonna wait
2020-07-22	I need lipo 360 and tummy tuck at this point all I do is sleep and eat
2020-07-22	$2000 for laser hair removal... yeah I better not see not one grain of coochie hair ever grow back.
2020-07-22	just dropped my phone on my face think i accidentally just gave myself a rhinoplasty
2020-07-22	ok so ummm i was googling if there is a push up bra for b cups to make it looks like its upper b cups and they have it chile i aint gonna get breast augmentation
2020-07-22	masks are making rhinoplasty obsolete
2020-07-22	I really wanna get botox. These 11’s are pissing me off
2020-07-22	4. Coma - Punctuation Mark .5. Gall Bladder - Bladder of a Girl .6. Genes - Blue Denim.7. Labour Pain - Hurt at Work .8. Liposuction - A French Kiss .9. Ultrasound - Radical Sound that is above human hearing capacity, such as wife's talk.
2020-07-22	JOKE OF THE DAY : Cosmetic surgery used to be such a taboo subject.Now you can talk about Botox and nobody raises an eyebrow. #humor #memesdaily #rofl #jokeoftheday #funny #lol #lmao #happy #followme #love #likeall #joke
2020-07-22	here's a tip that should be obvious but actually isn't: if you're considering getting a breast augmentation/lift/reconstruction/etc the first thing to do is find a surgeon that offers exactly what you're looking for and specializes in what you want. price shouldn't be a concern.
2020-07-22	With Getfit waist trainers u don't need no liposuction ..get that glamour shape by just training your body. Get fit now with @Getfitng waists trainers #TachaXGetfit
2020-07-22	Her Majesty the Queen - I know we are not talking about Kate Middleton’s Botox but do you think you could call your dogs off Prince Harry and Meghan Markle. It would be gratefully appreciated #sussexsquad @jared_secret
2020-07-22	I’m really considering laser hair removal
2020-07-22	Have the Botox clinics reopened then @RichardAArnold? #GMB
2020-07-22	Amazed how much effort goes into the temporary physical body- diet, exercise, cosmetics, hair extensions, false lashes, false nails, Botox, injections, surgery- while none goes into care of the eternal soul. Seek Jesus before it’s too late.
2020-07-22	Ion’ mind payin’ for her tummy tuck lmao
2020-07-22	Them tummy tuck bellies don’t stretch out right when y’all get pregnant
2020-07-22	ayo transfems does anybody know where to get an affordable laser hair removal thingie,
2020-07-22	This would be such a perfect time to get a chemical peel
2020-07-22	once i have a rhinoplasty...
2020-07-22	Can I Botox the bags under my eyes?
2020-07-22	It’s time for me to get some Botox
2020-07-22	Did Maxine Waters get BOTOX, too?
2020-07-22	i’m somehow already almost out of my vitamin c hyaluronic acid face serum that i got in a set with a jade roller for $10 so if y’all know of some cheap ones send me their links pls
2020-07-22	So ever since I was a teenager I have always wanted rhinoplasty. Call it a fallout of being bullied relentlessly as a teenager for having as it was called a “wog nose” A positive to wearing this mask, nose now hidden . Win win!
2020-07-22	I’m staying home to “save money” but also getting Botox ASAP
2020-07-22	I swear, if the pandemic isn't resolved any time soon so I can go back to working out at the gym, then I guess I'll do liposuction.
2020-07-22	I can’t wait to get a tummy tuck & breast augmentation
2020-07-22	If anyone wants to get me a passive aggressive "you're old" present for my 40th, I wouldn't say no to some Botox
2020-07-22	Step one: chemical peelStep two: lips and under eyes Step three: whatever I goddamn feel like
2020-07-22	laser hair removal is amazing but also, i’m impatient af
2020-07-22	it's so wild to me that i could just schedule an appointment to get botox without my parents' permission
2020-07-22	Really starting to think I don’t need glasses Maybe an eyelid surgery or some sort ya squint causing procedure cause I can see a lot better when I’m squinting or don’t have my eyes wide open
2020-07-22	I got laser hair removal and I can’t gym like I want too
2020-07-22	The Pelosi Virus is getting worse. Pelosi is getting more confused and the botox isn't working anymore. San Francisco is still a cesspool. Only Lightfoot could be worse. @Politacs7 #PelosiVirus
2020-07-22	I want a breast augmentation
2020-07-22	I want laser hair removal for real. I wanna be bald like those funny looking cats.
2020-07-22	Bill DiBlassio looks like Frankenstein in his early 60’s if he was a douche politician who gets botox treatments. #diblassio #mayorfrankenstein
2020-07-22	Fuck it I'm gonna get rich and get a face lift, liposuction, nose job, arm lift, lip filler, breast and ass implants, and a rib removed why live with hating myself when I can just fix it w money :D
2020-07-22	bruh I cannot stand guys at allthey dm me and interrogate me to see if I know thier friends then run off telling people that we had a convo and that they think I like them sit the fuck down you dipshit you’re 50cm shorter than me I will stomp on your throat shut the fuck up
2020-07-22	laser hair removal has been the best investment i’ve made all year!!
2020-07-22	My cash back just hit who needs their tummy tuck
2020-07-22	i have to get a complete septal reconstruction and rhinoplasty and I... dont want to.
2020-07-22	The chair girl really truly believes she is a celebrity. She doesn’t seems remorseful and a slap on the wrist isn’t good enough. Also, who is allowing this 20 something year old to get so much fillers and Botox? #sendhertojail
2020-07-22	turned 27, filled my forehead with botox and now I don’t EVER get carded. WTF
2020-07-22	Botox is only $10/unit but my big ass jaw takes 60 units to feel results and that makes me change my mind real quick
2020-07-22	You know how I know I’m old? I recognize that sunscreen/moisturizer is important!! You care about your organs on the inside (most of them) so why not care about your largest one on the outside (even if you never burn) bc Botox can only fix so much
2020-07-22	I’m about to get Botox so I’ll never be sad again
2020-07-22	So ready to do this chemical peel
2020-07-22	I want a breast augmentation so bad. I’m tired of looking like god only gave me nipples & chest.
2020-07-22	i cant wait to get my breast augmentation so i can send out boob pics
2020-07-22	I had a whole dream of a guy trying to take advantage in of a girl but then me and the girl beat the guy up tgt then we ate icecream and I woke up
2020-07-22	I got a chemical peel and I’m breaking out like a mother ..... FUCKER This is a good /bad thing
2020-07-22	I got botox today & feel like a brand new bitch
2020-07-22	Botox is so therapeutic
2020-07-22	oh it’s 8 pm time to hate my body and look up rhinoplasty :)
2020-07-22	My friend bought me botox today. Can’t say I’m mad. Lol
2020-07-22	Got approved for my tummy tuck
2020-07-22	Why do I keep getting liposuction ads on my insta.. is it a sign
2020-07-22	I might be in love with hyaluronic acid last thing I need for my skin care is a good spf.
2020-07-22	Where do y’all recommend getting laser hair removal from?
2020-07-22	today is a good day I’m eating cake for breakfast
2020-07-22	I can see your Botox your face looks plastic af
2020-07-22	y’all let’s all manifest me going up two cup sizes bc breast augmentation expensive
2020-07-22	My older brother is getting an appendectomy tonight and our youngest brother really texted him saying “can you tell them to give you a liposuction since you’re there already”
2020-07-22	I think...I wanna get liposuction.
2020-07-22	Just invested in a microdermabrasion home kit. I’m on a mission to perfect skin by Fall, I am not playing these dark spots gotta goooooo
2020-07-22	and when i get my rhinoplasty >:)
2020-07-22	I hate when bitches wanna argue with me on how working out will get rid of the extra skin on my stomach from pregnancy Nah sis. This tummy tuck is needed. Abs and muscle can be mended. Skin doesn’t get put back no matter what you do about it.
2020-07-22	Mark Zuckerberg looks like a robot because his forehead is absolutely bolted down with Botox. Kamala Harris recently appeared on television with freshly laid filler, resulting in stiffness and swelling. There is no mystery here.
2020-07-22	A rhinoplasty would solve all my problems
2020-07-22	Injecting botox into my lips to get the Pog face
2020-07-22	Someone convince me not to get Botox
2020-07-22	I think when I get some money ima do botox in my lips
2020-07-22	did i ever mention that my laser hair removal appointment didn't happen today because my fatigue is potentially a covid symptom
2020-07-22	I sweat so bad I’m thinking about getting Botox shots for it
2020-07-22	retranscrivox #botox
2020-07-22	I’m rlly such a sucker for anything that says hyaluronic acid
2020-07-22	One session of laser hair removal got me wanting to laser my whole body
2020-07-22	Why the hell are ppl are letting this botox looking lady run unopposed??? Like NO Mary Ellen Brennan NEEDS TO BE PRIMARIED. WHY AREN'T PPL RUNNING AGAINST THIS RUPTURE OF A WOMAN????
2020-07-22	I want lip filler and a Botox lip flip
2020-07-22	Impossible! Millennials Scanned Our Botox !!!!
2020-07-22	If the kid across the street from me *whose only 4 years younger then me* calls my brother WHO IS 22 my son one more time I swear to god I’m getting botox
2020-07-22	Delly Ranx - Tummy Tuck
2020-07-22	Neutrogena hyaluronic acid sheet face mask are so bomb
2020-07-22	working both nights this weekend instead of going to the miss june gig (that i actually really want to go to) so i can get lip fillers and masseter muscle botox :) xo
2020-07-22	I’ve been trying to book a laser hair removal appointment for 2 days
2020-07-22	I know you ain’t perfect but I treat you like my favoriteeee
2020-07-22	do any of my mpa OGs remember the med student who tried to give herself liposuction and almost diedi think about it like once a week
2020-07-22	once i get a rhinoplasty and hairline reduction its OVER for u bitches
2020-07-22	Liposuction please
2020-07-22	Two things I want to invest in: Laser hair removal, and Lasik.
2020-07-22	Botox is not for everybody
2020-07-22	i want to do a chemical peel but i’m scared
2020-07-22	Did Mad Max get a face lift too? Or the Botox? Did they buy in bulk?And what is up with having your eyebrows drawn on halfway up your forehead?
2020-07-22	Laser hair removal is one of the best things I’ve ever invested in. I’m about 6-7 months deep and it’s so worth it. I have some areas that don’t even grow hair anymore and it’s super smooth with no bumps. LOVE my
2020-07-22	Y’all playing but all my friends should put in for me to get a tummy tuck and BBL.
2020-07-22	This chemical peel made me breakout so fucking much but besides that, the rest of my face is looking super smooth 7/10
2020-07-22	why did none of the beauty vloggers mention the horrific swelling, nasal massages, the constant need to tape your face and wear retainers and cortisone shots in their rhinoplasty vlogs? i smell cap.
2020-07-22	Did the Congress women get a fresh batch of Botox? Just saw Maxine. She has a new face too.Kamala?Nancy?What's up with all this fakery?
2020-07-22	So @SpeakerPelosi You run your mouth nonstop about how bad the president is, you act like you’re so amazing with all Botox and BS. And you never say what you would do, you just say what people shouldn’t do, you’re such a hypocrite
2020-07-22	calendula, hyaluronic acid, & niacinamide are the best for ppl w/ super sensitive skin. makes ur skin
2020-07-22	my aunt only texts me when she gets botox just so i can tell her it looks nice
2020-07-22	Pelosi has taken too much Botox - it’s affecting her brain!
2020-07-22	I understand the importance of the human body sweating but I still hate it. I'd #botox my armpits if I could afford it
2020-07-22	correlox #botox
2020-07-22	Nancy Pelosi has had so many Botox injections and plastic surgeries she probably died 4 years ago and we just don’t know it. #Hannity
2020-07-22	I wanna do laser hair removal but whereeee
2020-07-22	My beard is back and it's still patchy and sad and I feel like my rejection of the binary is just too powerful for laser hair removal at this pointMy hair follicles are like haha the machines of man cannot stop me in all of my raw hormonal power
2020-07-22	Big sign in Destin for a Botox center. Also says they do Vampire Facelifts. Ok ladies! What the hell is that?
2020-07-22	i’m sorry but if there can be a botox commercial there can be a cigarette commercial
2020-07-22	So when are we allowed to have eyebrows, Botox and fillers? Coz I’m pretty desperate rn
2020-07-22	If my wedding has to be postponed, just know that I am filling the void with ~15-20 more plants, a hamster, a few fish, Botox and roughly 250 blunts.
2020-07-22	this year taught me to buy the body or face you want. fuck what anyone says. get some titties, get some lip fillers, get a BBL, get cheek filler, get botox. if it makes you happy, do THAT.
2020-07-22	laser hair removal makes my face feel like raw meat
2020-07-22	“Plastic... I have only had Botox once!”
2020-07-22	My dog jumped up, as I was leaning down, and I now have a big, fat lip. I look like I went crazy with the botox.
2020-07-22	Take me on a date to the laser hair removal clinic.
2020-07-22	I’m getting laser hair removal tomorrow for the first time
2020-07-22	Serious question....is @TuckerCarlson’s face the result of too much Botox or not enough?
2020-07-22	The garbs still in my mentions and I’m shopping for Prada glasses lmao @_HeyItsHildaaaa
2020-07-22	trying to explain to my male family members that botox and filler are not the same thing and that I won’t look like i’m made out of plastic but they’re having none of it
2020-07-22	just realized i’m aging every single day don’t text
2020-07-22	Make that appointment with your soul, it’s just as important as your eyebrow or Botox appointment.
2020-07-22	I wanna do fillers and Botox
2020-07-22	anytime someone tells me i’m prettier if i smile i just respond with it causes wrinkles and botox is expensive
2020-07-22	I'm getting a breast augmentation in less than 2 months I'M SO EXCITED
2020-07-22	I need a 90 minute massage and a microdermabrasion! Damn this virus!
2020-07-22	Kamala looked better before Botox. Don’t forget she incarcerated many for smoking a plant, then laughed about it later. End the prohibition of Marijuana!
2020-07-22	So excited to see how my skin going to look after this chemical peel
2020-07-22	#Have Smoother Skin By Means Of Laser Hair Removal And Other Skin Therapies #article 108418 @netdatabiz
2020-07-22	Does anyone know how much breast augmentation usually costs? I’m tryna figure out how much to save and for how long
2020-07-22	girls do porn singapore breast augmentation photos before and after photos how does egypt symbolize israel s bondage
2020-07-22	My nigga not a tranny wtf he gotta body for and he got that tummy tuck
2020-07-22	my appointment for my chemical peel coming up ima be in hiding
2020-07-22	So if i get a chemical peel mask i gotta walk around lookin crazy like that?
2020-07-22	something i wish i would have done pre-pregnancy: laser hair removal.
2020-07-22	I have a medical reason to get a rhinoplasty now lmfaoI need a list of great doctors, please send
2020-07-22	Ladies in Yuma, if you’ve had laser hair removal in town where would you recommend??
2020-07-22	Ive officially decided to stop explaining what i mean when i say my dads gone to get his botox done. If u dont kno botox can be used in a medical sense thats on u!
2020-07-21	This chemical peel making my face itch like crazy
2020-07-21	Thassssss it im saving for a tummy tuck
2020-07-21	Anyone got a 8th?
2020-07-21	There is something about breast augmentation procedure videos that make my stomach turn despite being a health care professional.
2020-07-21	can’t wait to get botox in my armpits
2020-07-21	There's currently only a "Duos" version of the "Air Royale" LTM!#Fortnite #FortniteChapter2 #FortniteSeason3
2020-07-21	As soon as I get done with my breakouts I’m calling my lady like please chemical peel me . Just take this whole layer and maybe the layer underneath it
2020-07-21	i’m a firm believer that botox can solve any life problem
2020-07-21	A mosquito stung my lip thanks for the free botox i guess
2020-07-21	Yep I’m about to get a tummy tuck
2020-07-21	FUND THIS LIFESTYLE FOR ME This brat wants: Hair extensions Lip fillers Laser hair removal Acryllics Lashes Microblading top up Full body massage Whole new wardrobe A holiday New make-up{ findom femdom finsub paypig beta bratworship}
2020-07-21	once i get a rhinoplasty , ima be a changed person
2020-07-21	[you gotta take the week off after your dermitoglist trips. Let it settle.]Ever get a chemical peel? Worth it at the end but you shed for a week. Gotta stay at home.
2020-07-21	y’all, I have started to do facials and am doing a chemical peel facial next week!! Hmu for booking/pricing and to make any appointments for next week!
2020-07-21	OKAY I JUST FINISHED LASER HAIR REMOVAL AND BABYYYYYYY ONLY LORD KNOWS
2020-07-21	Went with Stacey to get her lips done and I walked out with a little Botox so I don’t have a gummy smile anymore. Wasn’t expecting that to happen
2020-07-21	Y’all like laser hair removal or what?
2020-07-21	After my consult with Dr. Moliver I literally cried. I have wanted breast augmentation for a few years now not for attention or to attract men, but for myself and my self confidence. I have scheduled my surgery for August 5th and I cannot wait y’all.
2020-07-21	I jus spent like 30 minutes looking at Botox and shit
2020-07-21	My agency is pitching for a client that sells botox/filler. If we win it and get a staff discount im going Kardashian/Jenner
2020-07-21	I need a chemical peel like yesterday
2020-07-21	Girls don't mature. They just graduate from make up to botox.
2020-07-21	grognassox #botox
2020-07-21	What is going on with @KamalaHarris face, holy Botox mishap
2020-07-21	For the girls on here on a scale of 1-10 how bad does laser hair removal hurt
2020-07-21	<br>What's my anti-drug? <br> <br> --Horrifying laser hair removal accidents.--<br>
2020-07-21	im tryna come up with a new @ for my finsta but i cant eem think i want sumn that has: bimbo, fairy, fwairy, botox, or bladee in it
2020-07-21	So if I got a breast augmentation I just feel like I’d be scared of the breasts popping you know
2020-07-21	Im so excited for my laser hair removal
2020-07-21	I have my third laser hair removal appointment on Saturday and I'm so stoked, 3 more sessions after then I believe I'm onto electrolysis.
2020-07-21	the best thing i ever did, was talk my momma into letting me get botox. control your rbf‘s or else you’ll have some MEAN forehead wrinkles
2020-07-21	If this jaw surgery hurts as I recover I can only Imagine the pain of my boob and tummy tuck surgery
2020-07-21	WHY ARE GIRLS IN THEIR 20S GETTING BOTOX!?!?!?
2020-07-21	Made my first Botox appointment.
2020-07-21	rhinoplasty me pls
2020-07-21	had my first consultation for a breast augmentation and it feels SO much more real now BIG TIDDIES
2020-07-21	sometimes you gotta kick juuling for the health of ur rhinoplasty fund
2020-07-21	Once I get into cosmetic nursing, I’m going to hook up all of my girls with Botox and all of that cosmetic shiiiii involved in the field. My girls are going to be looking like barbies
2020-07-21	Finally used this chemical peel by The Ordinary I’ve had sitting for a min . Idk why I was so intimidated, wasn’t that bad lol .
2020-07-21	we should defund the police and use that money to fund all gay people get a liposuction
2020-07-21	Nancy Pelosi's addiction to boose and botox makes her look more like then michael jackson then a woman.
2020-07-21	I am literally back on twitter for under 6 hours and somehow are planning a botox party with @ToriHigh_5 & @akawyf
2020-07-21	May have to take Z up on the anti-Botox thing they talked about.
2020-07-21	brellionox #botox
2020-07-21	If you want an excuse to not work out for a while..get a facial chemical peel
2020-07-21	Liposuction procedures have become as normal as going to the gym these days.
2020-07-21	I didn’t “singe my facial hair off while lighting a cigarette” I did poor man’s microdermabrasion
2020-07-21	nothing more beautiful than opening a new bottle of hyaluronic acid
2020-07-21	I deserve liposuction
2020-07-21	i’m getting botox under my eyes. idc. snatch my face please.
2020-07-21	I did it guys. I survived the Botox injections. Please shower me with praise for making it through this tough time.
2020-07-21	imagine being THAT INSECURE that you tell someone else to get liposuction. fucking disgusting.
2020-07-21	Thank fuck we have to wear masks because I don't need anyone seeing my facial expressions right now. Haven't had Botox in forever and all I do is talk with my face lmaooo
2020-07-21	I know I act like I’m fine but deep down inside I need to re-up on botox & fillers.
2020-07-21	If you're blessed with good skin, good hair and sharp features but, your heart is evil; sooner or later, it starts showing up in your eyes.No botox, no make-up, no skin treatment, no spa can help it. Eyes are transparent.
2020-07-21	Botox therapist: so you want to look younger?Me: no, I just want to be able to think things without everyone in the world knowing what I am feeling before I open my mouth #scrunchyfaceproblems #guarddown #neverhadapokerface
2020-07-21	tRump needs more botox shots. He's getting furrows between his brows
2020-07-21	White husbands:Get her a boob job, some Botox and let her fuck a bbc while you watch... caged!
2020-07-21	I like the confidence katrina used to say she had a liposuction,y’ll need to own that shit when you do it, it’s not beans plus I see women going under the knife for ass as superwomen so please own it ladies...#bbnlockdown #BBNaija
2020-07-21	“Can i get a ultrasound of my butt because my liposuction went wrong?”
2020-07-21	I need botox
2020-07-21	I want a chemical peel so bad.
2020-07-21	Today is a three frownie patch day. 11yr old said she'll buy me botox one day.
2020-07-21	I need to find a good person in South Fl who does good microdermabrasion facials
2020-07-21	I need some Botox is everything back open again ?
2020-07-21	Random, but how much is liposuction again?
2020-07-21	If West Ham bend over like Mia Khalifa taught them against the Mancs, then they could go down like their mentor.Karen Brady’s face when her Botox purse is gone
2020-07-21	Should I get a tummy tuck/titty reduction/lift and BBL or have another baby first
2020-07-21	Thinking about laser hair removal
2020-07-21	Need some botox for these under eye bags
2020-07-21	I just want @RyanPaynter to know that I sense a spiritual connection between us with our love of Brittney and botox and I want to meet him
2020-07-21	i’m working towards a tummy tuck & a G63 apha in life honestly
2020-07-21	Wanna get Botox in my upper lip
2020-07-21	dennis cutting his hair like superman and overusing a chemical peel in how mac got fat appreciation tweet
2020-07-21	I want laser hair removal but you have to wait weeks in between before going back and that’s just something my hairy self can’t do
2020-07-21	I’m all for ppl getting they body done , if I wasn’t scary I would definitely get a tummy tuck
2020-07-21	Botox users all look like they are ok with it.
2020-07-21	First ever experience with laser hair removal. Definitely not as painless as some may have you think but very manageable if you are used to or can deal with waxing. I’m excited to live my best head-excluding, hair-free life!
2020-07-21	This botox party playlist im making slapppyyyyy
2020-07-21	Getting Botox in my jaw next week so maybe I’ll stop clenching my teeth to dust and if it happens to make me beautiful so be it!!!
2020-07-21	a good rhinoplasty will do me right
2020-07-21	I learned today that I deal with physical pain the same way I deal with emotional pain: I go to sleep and nap it all away. Because I just took a nap in the middle of my laser hair removal session.
2020-07-21	Nothing like Botox & lip fillers to bring me back to life.
2020-07-21	My friend gets all the perks at laser away. I want some laser and Botox too
2020-07-21	I just made a Botox consultation appointment and I never thought I'd say that. Let's pray this jaw pain finds some relief.
2020-07-21	“liposuction is an option”
2020-07-21	The only thing on my Christmas list is Botox injections in my feet
2020-07-21	Is there anything more annoying than someone taking loads of credit for looking younger than they are when they’ve got a face full of sodding Botox?
2020-07-21	Just the sight of drake makes me sick to my stomach he’s so corny , goofy and just fake I can’t stand him or his tummy tuck
2020-07-21	my mother’s getting a tummy tuck today n i’m HATING
2020-07-21	Getting laser hair removal is the best thing I’ve done
2020-07-21	I went for a vajacial and she gave me a mild chemical peel, like she did extractions and then a mild chemical peel! And that was the vajacial. Honestly never going to her again. I think I wanna so laser hair removal anyways
2020-07-21	i just realized that after i start laser hair removal, i’m still going to need to get waxed every month for the areas i can’t laser.
2020-07-21	breast augmentation has come so far, a lift and reduction used to mean a keyhole scar but ive seen none of that so far. im so impressed #skindecision
2020-07-21	Anyone know when PureGyms open cos in about 7 minutes ama bout to give mysen a tummy tuck
2020-07-21	I want a facial and a chemical peel
2020-07-21	Nothing like getting yelled at by a patient with a fake Louie, overly Botox’d, and bad nose job . I’m surprised I haven’t managed to bit my own tongue off working here
2020-07-21	It’s honestly pretty upsetting and unnerving that all I see when searching for breast augmentation surgeons are male surgeons
2020-07-21	Would die for some Botox rn
2020-07-21	These chemical peels and microdermabrasion treatments has been doing my skin very well
2020-07-21	I legitimately cannot wait until I am able to book an appointment for a rhinoplasty.
2020-07-21	I want a chemical peel so bad
2020-07-21	Where oh where has "Melanie" gone too? Another lift? or botox injections for the upcoming "battle".
2020-07-21	My friend's neighbor is having a botox party next weekend in the middle of all this. All I can say is WOW!
2020-07-21	just got 14 injections in my face for the sake of beauty, I love botox
2020-07-21	It’s 2020. I don’t want to see ONE person out here shaming someone for having work done, getting Botox, eyelash extensions, veneers, hair color, wearing makeup — any of it! Let people find happiness within their own body you joyless sack of potatoes
2020-07-21	something dont sit roght with me when Johnny fans make fun of amber for having botox done like yeah i get it shes a bad person but like no need to shame someone for their looks
2020-07-21	Any laser hair removal places in the AV or SCV?
2020-07-21	Lol the lady that did my laser hair removal said I have a high pain tolerance
2020-07-21	#ChairGirl that amount of Botox is clearly what is wrong with her mental state
2020-07-21	tampa bay gay district breast augmentation surgery live photos amateur v porno onlayn
2020-07-21	Just had the best lunch hour ever!!! #Botox #BacktoNormal #NotAshamed
2020-07-21	#SpeakerPelosi just wanted you to know that all the Botox in the world doesn’t help your ugliness on the inside.
2020-07-21	i love all of my voluptuous nosed queens. please don’t seek rhinoplasty
2020-07-21	Oh Lordie, as I have thought for some time, I think @JoeBiden is gonna pic @SenKamalaHarris for running mate based on all the botox and filler she just debuted on television...tryin 2 look younger and less tiredAll she need was a chin tuck and to stop consuming sugar or alcohol
2020-07-21	#Gynecomastia surgical approaches: subcutaneous mastectomy, liposuction-assisted mastectomy, laser-assisted liposuction, and laser-lipolysis
2020-07-21	My coworker would book a brow wax knowing damn well a client cannot get any type of facial waxing after receiving Botox
2020-07-21	If mask wearing is going to become permanent in any way, I absolutely have to get Botox on my hairline to stop the sweating I can’t do it anymore
2020-07-21	It’s a nail appt and chemical peel type of day
2020-07-21	I don’t use too many cleansing products on my face because of how it reacts. However, that microdermabrasion brush, water, & moisturizer gets me right every time!
2020-07-21	Nanggigigil ako sa pisnge ni wooga it used to look like he had a botox (as what the members used to say) and now it looks fluffy i really like fluffy ryeowook rn
2020-07-21	If a girl wants to put Botox in her face she has every right to. If a girl wants plastic surgery to make herself look how she wants and has more confidence she has EVERY right to. Stop shaming girls that do things to make them feel better
2020-07-21	Everyone thinks I got Botox done I just want to feel my mouth again
2020-07-21	why tf is the animation all messed up??? like none of them look even remotely the same that mado bitch looks like she tamed her depression with fucking botox
2020-07-21	All over laser hair removal pray 4 me
2020-07-21	I really hate Curren$y man. Every since his Twitter rant about breast augmentation, whenever I see fake titties I say, "But what of these boobs?"
2020-07-21	We’re all gonna need Botox to fix these crows feet after COVID is gone from all this eye smiling/squinting behind the masks
2020-07-21	I just got a spam text from a plastic surgery center with a promo for Botox and I feel attacked
2020-07-21	tomorrow is botox day. I’d like to thank the gruelling and soul killing process of time to getting me where I am today
2020-07-21	someone break my nose so i can get rhinoplasty
2020-07-21	Does a liposuction make a woman’s body ‘not real’ ?
2020-07-21	Cosmetic surgery used to be such a taboo subject...Now you can freely talk about Botox and nobody raises an eyebrow.
2020-07-21	I’m just waiting for winter so I can get my TT and my breast augmentation. 3 kids, I deserve! Lol
2020-07-21	Maybe if someone explained to Trump that until #COVID19 is handled that there will not be any nose jobs, liposuction, or breast enlargement surgeries he might take things more seriously.
2020-07-21	I swear you be looking so busted after a chemical peel but in 5 days ya skin be looking like glasss
2020-07-21	I want liposuction
2020-07-21	Lmao why did I get Botox tho my forehead feels like I have a brick
2020-07-21	COVID testing at my local Botox doctor lol I would
2020-07-21	Are there no good laser hair removal spots in NJ ? I really have to go to NY to get it done
2020-07-21	i’m still so salty abt the casting n makeup for on the importance of sex. rbg as a young woman was so beautiful n visibly jewish n that movie cast an actress who’s also beautiful but who looks like the after picture from a rhinoplasty clinic n it annoys me so much
2020-07-21	i can almost see my whole collar bone and i’ve never been able to before
2020-07-21	Damn I really got Botox
2020-07-21	that mom of 5 that had the quad pregnancy talked me into a tummy tuck okay
2020-07-21	I’ma smack the Botox off this old bitch
2020-07-21	Understand why @JoeBiden has been staying in the house... #botox !!!!
2020-07-21	lowkey down to try botox (yes i’m going through it)
2020-07-21	I should stop scaring myself by watching Breast augmentation videos Ima run out on the day of my appointment
2020-07-21	“Special Botox, like Nicole Kidman” is the only type of plastic surgery I will ever admit to
2020-07-21	When researchers ask people using Botox to look at photographs of facial expressions, they become worse at correctly identifying them. Hypothesis is we mimic others, then feel like they feel to estimate their internal state. Since Botox locks the face, people become hard to read.
2020-07-21	The worst thing about sitting outside on my phone is just seeing my reflection in the screen. Note to self: You need botox, hun.
2020-07-21	I don’t like #KamalaHarris but I used to think she was a good looking lady.Not so much anymore.#plasticsurgery #Botox #polyfila
2020-07-21	Can’t concentrate on what @JoeBiden is saying...new Botox is too distracting! #MAGA
2020-07-21	embringuox #botox
2020-07-21	Pisslosi ... your district is dying. Your Botox no longer works. You stole $ millions as did your husband. You’ll continue to live a life in luxury the finest this world can provide. However HE knows all your sins. You can’t take a thing. If only I could be a fly on the wall then
2020-07-21	Cosmetic surgery used to be such a taboo subject.Now you can mention Botox and no one raises an eyebrow.
2020-07-21	Laser hair removal ain’t no joke
2020-07-21	part of me wants to save $$ while the other part wants more lip filler/chin filler/botox ah ha ha ha
2020-07-21	A breast augmentation clinic called: Refresh my Mammary.
2020-07-21	came to the dentist for her to recommend me laser hair removal
2020-07-21	My masseter is acting up again i need botox
2020-07-21	I want botox now o
2020-07-21	First chemical peel today with my Esthetician very excited .
2020-07-21	Whew guy, tell ur hateful ass wife to keep up with her Botox injections.
2020-07-21	eating with botox in ur lips is a kind of weird sensation
2020-07-21	Funny how we’re not busy after unemployment stopped ya no quieren su tummy tuck pinches tóxicas?
2020-07-21	Talking Disney world shit, never give a dumb shit, slingshot, plastic surgery, if you ugly, well get it done rhinoplasty surgery, this poverty world is a sin, no property is insane, we gotta work hard, play hard, oh please ol’ Lady, yeah bitch the truth hurts, spill the juice
2020-07-21	Investing in laser hair removal was one of the best things I’ve done... definitely life changing lol
2020-07-21	me: walks out in a sheet maskmy entire family in unison: AFTER BOTOX
2020-07-21	My push gift for my final child will be a tummy tuck and breast lift, it’s non negotiable
2020-07-21	OOOh my hyaluronic acid is here
2020-07-21	Who has done laser hair removal?
2020-07-21	Botox is more painful than I’d thought it would be. The day after and my forehead just feels... heavy. It’s a weird feeling
2020-07-21	Just paid for 16 months of laser hair removal for my face. Y’all don’t understand how I have to pluck, wax , shave EVERY FUCKING DAY. Pcos is some bull shit.
2020-07-21	Nowadays, osteoarthritis, a musculoskeletal disorder that results from aging or prolonged synovial joint wear and tear has become common. Hyaluronic acid (HA) is injected into the affected joints to treat osteoarthritis by reducing friction and improving joint lubrication. 1/3
2020-07-21	Ya girl bout to get a full bikini laser hair removal tomorrow, I’ll let y’all know how that goes
2020-07-21	i will get botox when my bank balance reachers 1k
2020-07-21	Laser Hair Removal Coming Soon I Just Don’t Want Hair Growing Certain Places Anymore I’ve Had Enough
2020-07-21	37 days until my rhinoplasty
2020-07-21	my mom and my boyfriend's mom are meeting for the first time for a botox consult lmao
2020-07-21	Still think my push gift should be a Tummy Tuck
2020-07-21	Sometimes botox and/or cosmetic surgery really fuck a person up. How can ugly be made fugly?
2020-07-21	frottox #botox
2020-07-21	I think I need botox already
2020-07-21	I just want more Botox
2020-07-21	after 11 years of dealing with chronic migraines, Botox injections, numerous medications, I’m finally getting the appropriate medical care and after 12 months I will finally say goodbye forever to migraines
2020-07-21	i follow this rhinoplasty ig in turkey because they do a lot of ethnic ppl but all of the noses look the same. what if u like ur nose u just want it smaller? they be giving everybody the same exact summer walker nose........
2020-07-21	An ENT doctor I went to is having a botox and juvederm "summer injectable special"I guess in these tough times we all gotta hustle
2020-07-21	just gave myself a chemical peel, my skin finna feel sAWFT
2020-07-21	Since the Kamala Harris face fiasco I’ve been wondering how many men in politics also get Botox.Brotox?
2020-07-21	I think it’d be great if women on IG “influencers” were required to put the work they get done in their profile so other women could realize a lot of that isn’t real. If I had thousands of $ worth of botox, fillers, fake lashes, etc I’m sure I could look like that too
2020-07-21	Beauty influencers be like "How my skin looks so good in my mid 30s: drink water , moisturize , use SPF (min 30!!) , eat fruit and veggies , get laser resurfacing, botox, and chemical peels . It's THAT easy!!! XOXO "
2020-07-21	Just got “preventative“ Botox and I’m mad as hell about it. Except you can’t tell because I can’t move my face
2020-07-21	All these talk about liposuction sha#BBNajia
2020-07-21	Out of all the things I could be excited about with everything opening back up, I’m so buzzing to be booked in for laser hair removal again for my first 6 weekly Bristol shopping day to be happening again.. woooooo I’ve so missed it
2020-07-21	i’m getting my 2nd microdermabrasion treatment + a full facial this morning & i’m too geeked because my face has improved x10000 from my first session
2020-07-21	list of shit i’ll do to celebrate my gw (2):- get my second industrial- buy new septum jewelry- get my belly button pierced- go thrifting/ order online @ cute websites- go get treatment(s) done (massage, microdermabrasion, etc.)- maybe.........try acid??
2020-07-21	i want a chemical peel!
2020-07-21	Laser hair removal is such a great investment. I’m on my 5th session & the hair is basically nonexistent now lol sooo worth it
2020-07-21	The doctor: “show me where it hurts”Me: *shows unanswered text*
2020-07-21	Some feminists shame other women for being too “femme” or for being into their looks. I’ve heard it is unchecked misogyny.Ridiculous.Some women like make-up, clothes, covering their gray hair, Botox, whatever.Let’s stop the feminism/organic superiority.
2020-07-21	i will die in the col dfreeze to death!good bye
2020-07-21	Tomorrow is #botox day. Getting botox 22+ shots in the dystonia muscles is extremely painful because the they hard at work swelling, crushing and just irretractable pain. I will ice, numbing cream and whatever I can think of to hopefully calm pain. #dystoniawarrior
2020-07-21	at this point I’m convinced that every female has liposuction money
2020-07-21	[doesnt respond in 40s]*cries*[likes message]**《end》
2020-07-21	Laser hair removal>
2020-07-21	She said, "Please fuck my big silicone titsPlease spray on my botox lips "Chanel Coco glasses, her scarf was from LouisI smeared her pink pussy with cocaineGo with me, even if I have no moneyFirst fuck, tralala, then I steal the EC cardI can already see the E-Class infront
2020-07-21	A bitch will get liposuction and then go and post “ I’m so proud of myself for loosing all this weight”. ...
2020-07-21	Katrina say she get estate and she wan buy properties...got married at 24yo to a 64yo white man. Stopped breastfeeding at 3mths because she want to do liposuction....too make lies she couldn't connect... another portharcourt gal again this year..#bbnlockdown #BBNajia
2020-07-21	#BBNaijaLockdown #bbnaija2020 #Nengi ass looks (liposuction)enhanced and her teeth.
2020-07-21	Soo i gained a little weight. My older coworker (white/Spanish) just asked me if i got Botox in my butt. Lmfao
2020-07-21	Damn chemical peel got me SICK smh
2020-07-21	i kinda want to get botox to correct the asymmetry in my face... but my bf says when the botox wears off it looks rly bad
2020-07-21	Everyone should make fun of each other for being older and looking dumb as shit with Botox. But they never do. That’s how Hollywood changes you @GlennHowerton @KaitlinOlson @RMcElhenney #itsalwayssunnyinphiladelphia
2020-07-21	Man I need to get Botox shots in my armpits or something. These sweat glands must be stopped lol
2020-07-21	So it might get my laser hair removal on my legs to prevent my depressed tweezing habit
2020-07-21	can i please get cosmetic surgery or botox or sum shit i need it
2020-07-21	Breast augmentation so much cheaper than college.
2020-07-21	When I was doing laser hair removal full time a lot of black girls I’d see would tell me a lot of clinics didn’t have machines that could work on their skin (which I found to be true) .. so that got me thinking maybe I should .....
2020-07-21	so is there any way to make laser hair removal hurt less? like if i take ibuprofen or smthn wld i be able to hold back the tears :-)
2020-07-21	I’m getting certified in laser hair removal next month I’m so freakin excited
2020-07-21	I want a rich boyfriend who will pay foe my Botox treatments and liposuction.
2020-07-21	I want another baby but I also want a tummy tuck so yeah idk
2020-07-21	Black Jesus, send me a s*ga d*ddy that looks like(or is) Christopher Jackson that’s willing to pay for my tummy tuck & a boob lift. I don’t wanna workout Lord it’s too hot.
2020-07-21	So I was so worried my health was getting worse again. Turns out my migraine Botox wore off two weeks ago which is why all the awful is back and staying so longIt's such a relief to realise tbh (next dose on Thurs)Also it's like a period but with my head
2020-07-21	Not on botox yet still…trying indomethicin and seeing if maybe there’s a neurological aspect that’s making my tmj pain so severe. Cluster headaches or a cranial nerve disorder might be things.
2020-07-21	Sharon Osborne literally has the most beautiful face lift I have ever seen. But I hate when the Botox does that thing where people can’t smile they used to. So sad.
2020-07-21	An hour and half until my migraine Botox shots! Do you want a before and after of my ability to lift my eyebrows? LOL
2020-07-21	#Botox what’s wrong with being natural??? If people have a problem with the way you look fuck them! That’s their problem. Nothings better than natural beauty.
2020-07-21	Getting a tattoo and laser hair removal in one day. Clearly I like pain.
2020-07-21	I think my hyaluronic acid is drying out my skin and I feel cheated
2020-07-21	Things dropping in the next month: VITAMIN C SERUM WITH HYALURONIC ACID, FERULIC ACID & VITAMIN E DETOX FACIAL SOAP BAR FOR DEEP CLEANSING BRIGHTENING FACIAL SOAP BAR FOR HYPERPIGMENTATION & SCARS. ALL NATURAL VEGAN LIP GLOSS MOISTURIZER Turn on notifications
2020-07-21	My lips mbayneen ka2enu aamle botox lyoum for some reason
2020-07-21	Really is a bummer that if you image search "hooked nose" you mostly get before and after rhinoplasty pics.
2020-07-21	I am so ready to get a rhinoplasty
2020-07-21	Since my bf forgot to take down his portable pull up bar, which fell & hit me just right on the nose, maybe after all I won’t need rhinoplasty
2020-07-21	People getting their rhinoplasty casts taken off is my ASMR.
2020-07-21	I wanna hurry up and have my last baby so I can get a tummy tuck
2020-07-21	I can’t wait to get Botox again and add some fillers fuckin a!!!
2020-07-21	Laser hair removal was honestly one of the best decisions I ever made
2020-07-21	not me. i'm not searching up non-surgical rhinoplasty. nope.
2020-07-21	I’m muting a certain “retired” Jr Officer and prominent politico because every single time that man comes on my timeline, his proclamations make me knit my brow, wrinkle my nose, and frown and I’m trying to delay getting Botox and fillers for another 3 yrs. He’s bad for my skin.
2020-07-21	PSA: Switch your phone off around your gf. Facebook and Google are always listening and now I'm getting ads for laser hair removal.
2020-07-21	The hold music for my gynecologist office includes an ad for Botox...being a woman is such a scam
2020-07-21	A customer just said my face is full of filler and botox, bitch I only have 1ml in my lips but thanks
2020-07-21	So Ka3na had her butt worked on(liposuction).. And she's quite proud of it. #bbnlockdown #BBNajia #bbnaija2020
2020-07-21	just bought my first sessions for laser hair removal & i’m hype
2020-07-21	Where do you guys get your botox done?
2020-07-21	I get a facial & chemical peel today
2020-07-21	I want to do laser hair removal.
2020-07-21	I’m so excited for this laser hair removal journey
2020-07-21	I'm not a fan of ripping on Kamala Harris or Nancy Pelosi for having botox or whatever it is they do. If I was a woman and of a certain age I would probably do it too. Who doesn't want to try and look younger?Take on their nasty politics, not their faces!
2020-07-21	She said that someone came in with second degree burns from an at home chemical peel and wanted to know when she can do another one. The nurse asked was she a Virgo
2020-07-21	moreeee hyaluronic acid for moreeeeeee hydrationnnn
2020-07-21	I thought laser hair removal was much more expensive than the number I had in mind. I'm considering it for my under arms. That once a month to get them waxed comes around too fast these days
2020-07-21	Laser hair removal is actually so painful and it makes no damn sense. Veet that is 2000 Naira is painless so what you doing sis
2020-07-21	Won’t Nengi tell us if she did a liposuction???
2020-07-21	The solid portion of vitreous humour consists of a network of collagen and hyaluronic acid.
2020-07-21	thread of my sad set of emojis bc im on a ugly meitu phone
2020-07-21	Good Morning ! Also y’all really need to chill with the Botox !!!
2020-07-21	I mean seriously who wants to pay for Botox before your 30s and into your early thirties?
2020-07-21	i wanna go to the skate park but theres other people there and idw embrass myswlf but i wanna go most of the time im.confident in anyt but now im suddenly so pussyi blame this on my dad boooooo
2020-07-21	Ka3na had a liposuction and fat transfer. The fat in her ass was gotten from her belly. She knows what she’s saying when she says liposuction. All you say doesn’t have to be correct cause u say it with a British accent @ #BBNvee #BBNaija
2020-07-21	Nengi picks 'STD', Vee picks 'liposuction', Prince - 'obesity'.Praise uses himself as an example that you do not have to be fat to be obese.Housemates conclude by sanitizing and return to continue the Introduction sessions.#OSGBBNAIJA #BBNaija #BBNaijaLockdown
2020-07-21	Liposuction is the transfer of fat? Well done mah #BBNaija #bbnlockdown
2020-07-21	Ehhh Ka3ena jump and answer the liposuction question
2020-07-21	Ka3na is confusing liposuction for BBL.
2020-07-21	I- that’s not liposuction
2020-07-21	See as Vee pronounce liposuction
2020-07-21	I just found out Botox is baby foreskin
2020-07-21	Did the bitter trolls hear. Liposuction is not silicon. Get with the times please. This year we have Ka3na and Nengi who did it and they look great. Stop being ignorant #BBNaija
2020-07-21	Katrina for just shut up “ liposuction is the transfer “ yen yen yen
2020-07-21	I will do this liposuction in this life #BBNaija
2020-07-21	Person wey do liposuction doesn’t know the meaning
2020-07-21	Queen of liposuction talking. Listen and learn ffs
2020-07-21	Leave liposuction definition for Katty
2020-07-21	Aunty that's not liposuction oo. #BBNaija
2020-07-21	The way laycon looked at ka3na when she was defining liposuction ehh
2020-07-21	Liposuction
2020-07-21	Liposuction God is directing this word to someone
2020-07-21	They are shouting for liposuction too.#bbnaija
2020-07-21	why does twitter ask if im sure when im muting someone like duh im sure theyre annoying
2020-07-21	Wonder if my dr will look at me sideways for asking about a tummy tuck and I’m only post op day 7
2020-07-21	Of course I have to be completely wiped out and basically unable to move when I have a laser hair removal appointment in like an hour
2020-07-21	Am finally booked in to get a chemical peel & facial and I honestly couldn’t tell you how excited I am for it
2020-07-21	I’m so happy I finished college. I’m rewarding myself a rhinoplasty
2020-07-21	Optimist : Botox Brow is entertained by Brain TeaserPessimist : Brain Teaser is entertained by Botox BrowMe: who is Brain Teaser ?
2020-07-21	I might really actually have to get surgery like a tummy tuck Bc no matter what i do this tummy goes nowhere
2020-07-21	i wanna get a tummy tuck done
2020-07-21	No amount of Botox will change the fact that @KamalaHarris IS A COP.
2020-07-21	Anyways, I’m buying myself a groupon for laser hair removal as an early bday gift :-)
2020-07-21	Perfect time for a chemical peel
2020-07-21	Anybody ever had jawline/neck liposuction???? Sick of this genetic ass double chin ruining my side profile
2020-07-21	What can i use my emergency fund for? Is botox an emergency????
2020-07-21	No day is better than Botox day
2020-07-21	Have you had good experiences with dermal fillers and/or Botox? If you want to be quoted in a collaborative article get in touch! #journorequests #bloggerswanted
2020-07-21	For anyone getting laser hair removal I HIGHLY recommend getting your hands on some Instillagel, it's amazing I felt nothing when I'm usually very sore!
2020-07-21	I did my consultation for my tummy tuck. And yes I’m getting one. Shopping around for the best plastic surgeon is a mess but after 3 kids ... yeah I need 1.
2020-07-21	I actually want to know the surgeon who did ka3na's liposuction.....why does she still have a big belly #BBNaija
2020-07-21	Let me just summarize #Ka3na's session....You don't need to go through a liposuction, marry an older white man or go through IVF to have a child or a fulfilled life. Just Believe in yourself, Love yourself and Do what makes you Happy! Just Do You! @DStvNg @Ebuka @BBNaija
2020-07-21	So Katerina had a Liposuction???#BBNajia
2020-07-21	If you’re mad about Botox you probably just need Botox
2020-07-21	<br>What's the new fad diet? <br> <br> --Horrifying laser hair removal accidents.--<br>
2020-07-21	Question of the day; after Mika, @Morning_Joe, Kamalla Harris, Hillary, Adam Schiff and Pelosi is there any Botox left? Wonder what they look like when the Botox wears off?
2020-07-21	did ka3na just agree to doing liposuction on her body..#bbnlockdown
2020-07-21	Wearing a mask nowadays can hide your laugh lines, but not your crow's feet. Get a touch up at our clinic. Book an appointment with us by calling 085-180-2121 or online (link in bio). #botox #antiwrinkle #filler #dermalfillers #lipfiller #crowsfeet #biggerlips #dublin #ireland
2020-07-21	I'm proud of Katrina.Upon all her liposuction, hustling and marrying White men, she didn't change the colour of her skin.
2020-07-21	I hope NENGI would be truthful about her own LIPOSUCTION #bbnaija2020
2020-07-21	Ka3na.Most truthful and sincere person ever. She admitted doing IVF twice and liposuction and fat transfer post partum.Her resilience. Her personal development 100%Ladies be yourself.#bbnlockdown
2020-07-21	MORNING COFFEE BREAK:)Cosmetic surgery used to be such a taboo subject.Now you can talk about Botox and nobody raises an eyebrow.
2020-07-21	Liposuction done wear off
2020-07-21	This Katrina is strong oooo,she just said she did liposuction, no need to lie oooo #BBNajia
2020-07-21	Mercy has now make everyone to be open about this liposuction thing. #BBNaija
2020-07-21	I Stan #KA3NA and her honesty! She spoke a lot!! She’s said a lot!! From her liposuction, to her IVF, to her Marriage a pretty older man of 64 years! I love honest and original people! #BBNaija
2020-07-21	This camera man??Ca3n talking about her liposuction and the camera man showing Nengi???#BBNajia
2020-07-21	Ka3na, Ka3na Ka3na yaaa, yaaaa, yaaaaa.This your story eh!!!!At least she's open about her life, liposuction, fat transfer, IVF, Older man! #BBNajia
2020-07-21	I like this girlTell us straightShe did her liposuction and worked on her body after her baby#BBNaija
2020-07-21	Not the camera man showing Nengi’s face when Ka3na mentioned liposuction
2020-07-21	She said Liposuction and biggie come show us NENGI #BBNajia
2020-07-21	Ka3na is my babe! She told the man to chill cos he’s retired. so she flew back to Nigeria and did her liposuction and got her body back yahhh
2020-07-21	Someone is talking about liposuction, Kayode's camera is on Nengi #BBNaija
2020-07-21	So yeahhhhhhhh yes yeahhhhhhhhhMy ist house i built was built by my husbandOhhhh yeahhhhhhh yes yeahhhhhhI bought my house in LagosYeahhhhhhhhhhI did my liposuction to look perfectYeahhhhhhhhhhhhhhhhDIS ONE DONT NEED MY 30NAIRA MBOKUnto d next abeg#BBNajia #bbnlockdown
2020-07-21	Ka3na doesn't even send. Says she stopped breastfeeding at 3 months, got a liposuction and worked on her body
2020-07-21	Ka3na did liposuction too shape #BBNajia
2020-07-21	Ka3na is that bad bitch, she didn’t even waste time to tell us she got liposuction #BBNajia
2020-07-21	Why's this chic talking so much??? Did liposuction. Need to get back my sparkle...
2020-07-21	A lot of people dey do this liposuction thing oh.. E be things
2020-07-21	She did liposuction. I love this babe
2020-07-21	Let me go ahead and find me a surgeon to do this tummy tuck and lipo !
2020-07-21	The Pig injected Botox leader Russia and interfering in every countries business Elections VaccinesGerms
2020-07-21	Dora please don't visit med contour for that liposuction
2020-07-21	TikTok has me wanting a rhinoplasty
2020-07-21	Who wants to donate to me so I can get laser hair removal bc ya girl is SO SICK OF SHAVING.
2020-07-21	I want laser hair removal all over my body
2020-07-21	I want to try a chemical peel
2020-07-21	rip oomf
2020-07-21	Well if I don't have no child I'm paying for this tummy tuck
2020-07-21	Through his training & experience, Dr. Jones has mastered a breast augmentation technique that results in scarring that is undetectable. If you would like to know more about how you can get breast implants with no scar, contact us at 404-355-3566 to schedule a consultation.
2020-07-21	laser hair removal is acc painfulgirls acc go through too much pain
2020-07-21	One day we are going to find out that Trump had Botox infections so he wouldn’t sweat during the Chris Wallace interview.
2020-07-21	Even though bugs is the one with the accent.. Jess seems to be the one that’s difficult to understand. Idk if it’s a Botox lip thing or what?? But she mumbles for sure #BelowDeckMed
2020-07-21	Watching a rhinoplasty makes me wanna get one it happens every time
2020-07-21	the lin pic was funny for a bit but it’s getting outta hand
2020-07-21	I really hope breonna get some openings this week cause i need a chemical peel
2020-07-21	Someone up in my insta doing their own Botox. If you're spending money on cosmetic procedures, FFS don't skimp and do it yourself, license or not.
2020-07-21	How to win #BBNaija reality show in Nigeria•Get a butt enlargement through either liposuction or silicone implant• Have a good fashion sense (come with loads of attractive dresses)•Be the first lady to enter the jacuzzi with hot Bikini#BBNaija#BBNaija2020
2020-07-21	Laser hair removal just makes you feel like you that bitch. It’s like a wax on crack
2020-07-21	I didnt have to listen to multiple aunties telling me to try double eyelid tape and some even double eyelid surgery to fit some eurocentric beauty standard for y’all to make “fox eyes” a trend just because of gigi hadid
2020-07-21	Stop destroying cool noses with the influencer rhinoplasty pls
2020-07-21	Bbl & Botox I need a good dr in my location.
2020-07-21	Jake: “is there a reason you haven’t come and talked to me yet?”Helena: “probably all the Botox, yeah.”#BachelorInParadiseAU
2020-07-21	I hate itI wanna unfollow ppl but like everyone has unfollowmonkwy now
2020-07-21	Imagine being a reasonably attractive womanThen imagine getting a facelift & botox and ending up looking like Bozo.Then imagine being delusional thinking you look good enough for TV appearances.Imagine being @KamalaHarris.#Delusional
2020-07-21	goodbye I’m in love with jessica vu
2020-07-21	<br>What's the crustiest? <br> <br> --Horrifying laser hair removal accidents.--<br>
2020-07-21	I been over here having a mid life crisis saying I want Botox and tryna research what is the best skin care and a lot of my customers been telling me lately that my skin looks bomb and what Have I been using
2020-07-21	I had to get my botox redone today. My neurologist is great at what he does but bruhhh he is rough compared to the student doctors who are super gentle. My head, neck, and shoulders are in pain and defs bruised.
2020-07-21	bitches be like “I love yuta!!”but only talk about him when it’s abt yuwin or or yumark
2020-07-21	So Rita said it takes about 2 weeks for the Botox results to fully show & omg I can already tell it’s working (1 week post) cause when I try to make my face, it’s not as intense as before omggggg so cool.
2020-07-21	Botox Lips Goodnight Kiss
2020-07-21	It’s amazing how fast my skin bounces back from an intense chemical peel.
2020-07-21	bigarrox #botox
2020-07-21	M confused botox has not yet kicked in and im very weak ‍‍‍
2020-07-21	Yeah I gotta look up that hoes name, cause hoes are easily forgotten, regardless of the amount of botox, surgery, implants, and pizza.
2020-07-21	What happens if you gain weight after getting a tummy tuck? You just get another one?
2020-07-21	One thing is certain sha, I will work on my body...na child birth still dey delay me....I will definitely do tummy tuck.
2020-07-21	I can’t decide between a tummy tuck or tits... might just get boffum
2020-07-21	Did Kamala get Botox to look good because she’s going to be the VP Pick or did she do it to cope with not being the pick? @itsrayperez
2020-07-21	rhinoplasty : Cells that make and secrete insulin; located in the islets of Langerhans of the pancreas
2020-07-21	laser hair removal is a life savor for my middle eastern ass honestly
2020-07-21	I’m finna go to Colombia and get a tummy tuck
2020-07-21	New Hotfixed String!Venture: Blasted Badlands (via @FNLeaksAndInfo) #Fortnite
2020-07-21	bye I don’t understand the plot of digimon but I still cried wtf man
2020-07-21	I'm not a shrink but I think trauma based bipolar, dude probably never healed from his mum's loss especially if he funded that liposuction. Then he found comfort in the wrongest woman at the time (not his present). There's nothing God can't heal. I pray full recovery for him.
2020-07-21	Downtime has started!#Fortnite
2020-07-21	I've no need for Botox thanks to years of playing poker with very perceptive friendos.
2020-07-21	I ordered botox instead of a bowflex and you can’t tell but I’m mad
2020-07-21	I’m not guna be happy till I get my rhinoplasty END OF.
2020-07-21	Neutrogena Hydro Boost Hyaluronic Acid Hydrating Water Gel Daily Face Moisturizer for Dry Skin, Oil-Free, Fragrance-Free, Non-Comedogenic & Dye-Free Face Lotion, 1.7 fl. oz https://ift.tt/2OF6Lae
2020-07-21	alexis ren makes me so skintea
2020-07-21	digimon is boring
2020-07-21	My experience with injections or body modifying surgery is none of your concern. I feel no desire to educate every Becky who considered getting Botox for her 11's but got scared bc they didn't know enough. Pull your fucking phone out and Google it. You can watch entire surgeries.
2020-07-21	irl lives 15 min away from the mall and I live 1h away yet I still reach on time and irl is 30min late
2020-07-21	Why am I growing chin hair? What’s the fckn reasonWhat can I use to get rid of it ? I’ve been plucking it but it only helps for like 3 weeks. I want it permanently gone. Is there something I can buy over the counter? Any recommendations for laser hair removal in Otjiwarongo?
2020-07-21	now can someone tell me the concept of digimon bc I randomly booked the movie for it and idk what it is
2020-07-21	I can’t wait to get a rhinoplasty & a breast augmentation
2020-07-21	I’m gonna start laser hair removal these ingrowns are not it
2020-07-21	anyways going uss soonbye I’m running to everything that’s opening istg I’ll go broke and get sick
2020-07-21	guys movie theatres are open now and I can watch movies lol just booked a ticket don’t be surprised if I suddenly tweet that I’m sick
2020-07-21	If this gym thing doesn’t work out I’m gonna start saving for the liposuction and BBL.
2020-07-21	anyways turns out me and my sister live the same ans we are both disappointments so now we have bonded
2020-07-21	What’s the point of getting a tummy tuck if you are still going to have tummy?
2020-07-21	Save your Botox money, we’re gonna be wearing masks at least until Election Day.
2020-07-21	Is #JimCrowJoe @JoeBiden’s team scrambling to find a new VP pick now that Heels-up-Harris @KamalaHarris used a @Groupon for a $19.95 Botox job? @staceyabrams cheering on the sidelines?
2020-07-21	just got a breast augmentation call that getting titted up
2020-07-21	fuck it im getting Botox
2020-07-21	I need a chemical peel, fillers and a mani pedi by Thursday
2020-07-21	Rhinoplasty me pls, I cannot take this shit anymore
2020-07-21	don’t call charli damelio fake when she literally just got a rhinoplasty to help her BREATHING. she got it for medical reasons and let’s say if her nose was fine and she did it in general why do you care?she literally just tryna BREATHEEEEEEE
2020-07-21	im glad i was never fooled into getting laser hair removal when i was younger cause my stomach hair is cute as hell
2020-07-21	Say goodbye to shaving! IPL Therapy pre-launch giveaway happening now!They will be giving away 3 IPL laser hair removal devices for FREE worth PHP 4,997 each.Click the link to join! You don't want to miss this. #IPLTherapy #SkincareEssential #Giveaways
2020-07-21	So tummy tuck or gastric sleeve is a no go for me. Babe is against surgery
2020-07-21	Even without opportunistic thieves breaking & entering into liposuction clinics for the purposes of making soap...the fat biowaste gets recycled by KFC anyway, who use the stuff as cooking oil.
2020-07-21	Working at a dermatology office has shown me why white racist bitches are mad. The amount of older white men and women that come in to get Botox and fillers deadass have yet to see an older Mexican or older black person get any of that..
2020-07-21	can i be rich now bc i really wanna get a rhinoplasty tbh
2020-07-21	I can’t wait to move to a real city with plenty of less expensive laser hair removal options for darker skin.
2020-07-21	whenever i apply hyaluronic acid it just SCHWOOPS into my skin like damn this bitch dehydrated
2020-07-21	I didn’t realize how bad my scar is gonna be from my tummy tuck Ughhh
2020-07-21	Considering getting Botox or surgery or something to fix this rbf.. ps I swear I don’t hate you
2020-07-21	The average human is 60% water, however that number declines with age.By the time you have been elected to political office for 40 years it's melted ice-10%, vodka-30%, Botox-10%, and the remaining 10% mostly Ben and Jerry's.Prove me wrong.
2020-07-21	Sometimes you just have get some hyaluronic acid, a litre of cotton candy ice cream, and binge watch some J-also movies.
2020-07-21	I got my first laser hair removal treatment today. finallyyy. Will be interesting to see how many treatments it will take to work on a woman with PCOS.
2020-07-21	Can’t wait for the day I get my liposuction and tummy tuck and reveal it to locals with new body playing in the background
2020-07-21	once corona is over i'm using the unemployment money for botox and fillers wahtever
2020-07-21	I had this deep ass forehead wrinkle , thank for for Botox , that mf is goneeee
2020-07-21	Facial tomorrow morning and I just know she gonna try and slide a chemical peel in there.
2020-07-21	whew kanye. my mama came up with the scenario that kanye lost his mind due to the tummy tuck he had while being in a lot of pain & taking opiates. & kim kardashian will not get kanye the help he needs because she wants to live the life of nicole simpson. #kanye
2020-07-21	<br>Major League Baseball has banned __________ for giving players an unfair advantage. <br> <br> --Horrifying laser hair removal accidents.--<br>
2020-07-21	WOW I was expecting to get so much hate after uploading my Liposuction Pre-Op blog. The exact opposite happened! Thanks 4 tha support n kind words goes to show i have a great following of GOOD ppl.
2020-07-21	I see the MAGA Neanderthals are out making fun of Kamala’s face for alleged Botox. Some thoughts:A. Disgusting sexismB. You support Donald Trump, you don’t get to talk about other people’s appearance. The man looks like a melted orange crayon that’s eaten too much fast food.
2020-07-21	Me 2 years ago: “I want a promotion”Also me now: *glorified secretary, adult babysitter, telling 50+ perfectly healthy adults a day that no they cannot come inside without a mask even with their “medical condition”,never leaving before midnight * n y’all wonder why I get Botox.
2020-07-21	i just woke up to see nicki manaj being pregnant
2020-07-21	When you can’t cry hard cause you just got Botox. I’ll be upset but I ain’t getting NO WRINKLES bitch.
2020-07-21	So today I learned that after liposuction fluid and blood has to drain from your body for a few days and my fantasy is now dead
2020-07-21	IM IN THE MIDDLE OF CLASS IN MY DAD COMES IN LIKE MUM GONE TO GET BOTOX LUV I DIDNT KNOW SHES BEEN GETTINF IT FOR YEARS IM SCREAMING
2020-07-21	great now i wanna tummy tuck tomorrow
2020-07-21	Does anyone want to donate money so I can get Botox in my hands so they can stop sweating
2020-07-21	I remember when he did that interview and told us he got liposuction
2020-07-21	Can’t wait to feel the pain from a tummy tuck
2020-07-21	y do men like to show off their stress lines in selfies lmao get botox
2020-07-21	Has anyone tried any of the at home laser hair removal devices? Still on the fence with booking an appointment to have another woman laser my vag. Wax? Sure. Laser...
2020-07-21	I think the most unrealistic part of #GhostofTsusima is that all the inhabitants of the island of Tsushima had extreme Botox done on all their faces and are unable to make any facial expressions whatsoever. I’m no history buff but I find this very hard to believe (just a joke)
2020-07-21	I wonder why crazy @SpeakerPelosi keeps repeating herself about @realDonaldTrump not leaving the Whitehouse peacefully?I have a feeling that it has significant meaning.#DeepStateExposed #DrainTheSwamp #TermLimits #Botox#MAGA2020
2020-07-21	Nancy Spumoni's botox is sagging
2020-07-21	rescheduled my botox appointment
2020-07-21	Upset that I wasted money for a whole year on laser hair removal just because I hate shaving when all I had to do was not shave?? Quit laser hair removal and stopped shaving, life changing and empowering honestly
2020-07-21	kinda want to cancel mylaser hair removal app.. I’m a scary bitch
2020-07-21	Gym leader opal could use a rhinoplasty tbh
2020-07-21	Sometimes I wish I would’ve taken my mom up on her offer to get me a rhinoplasty for my high school graduation present.
2020-07-21	.@KimKardashian botox permitting, if you need help escaping blink twice
2020-07-21	Darcey & Stacey's new show should be called Darcey & Stacey: Botox & Tears. #90DayFiance
2020-07-21	5th and hopefully last torturous botox injections for the chronic head, neck, and trapezius pain I've suffered daily/nightly for 19 months. It's done squat so far so I'm calling a halt to the every-3-months procedure. 20 injections in my face, scalp, neck, & shoulders is not fun
2020-07-21	i want double eyelid surgery so bad </333
2020-07-21	I need Botox & lotzzzz of it.
2020-07-21	The botox doctor is back here lmao im about to go be a chismosa
2020-07-21	the cost of a breast augmentation artistic nudes yoko ono olga loera naked
2020-07-21	Omg! Why are women injecting their faces with Botox and finding other “anti-aging” strategies? It is BULLSHIT and we need to embrace the aging, beautiful US!
2020-07-21	Tummy tuck is 15 grand. You want that or a wedding?
2020-07-21	After being called out yesterday about her Botox, “Heals Up Harris” @SenKamalaHarris @KamalaHarris was nowhere to be seen today!#kamalaisafraid
2020-07-21	my uncle commented on a picture i posted where i felt really pretty bc i wasn’t using filters or wearing any makeup & he said my nose is big & now i’m crying & want rhinoplasty NOW:(((((
2020-07-21	Running out of hyaluronic acid serum really has made this last few days so damn hard
2020-07-21	Let’s get this microdermabrasion shit done
2020-07-21	i’m just ready for july 31st so i can get my lips done and botox.
2020-07-21	I smell liposuction.. fr
2020-07-21	What do you figure will happen when Nancy Pelosi realizes Kamala Harris has used up San Francisco's entire botox supply?
2020-07-21	Kanye west needs to go get liposuction again and stfu lmao
2020-07-21	Idk why tero won’t accept the fact that i need a tummy tuck
2020-07-21	when I become a skinny legend it’s over for you bitches what I need is a liposuction stat
2020-07-21	I don’t know why I thought laser hair removal was expensive
2020-07-21	When i get the money ima get light Botox. Fuck it
2020-07-21	How much is liposuction? Asking for a friend
2020-07-21	To every simgle person using the words 'natural' and 'real' under before and after photos of filler, Botox, etcYou need to cut. That shit. Out.
2020-07-21	i want a tummy tuck this pinch of flab just wont fucking budge I’m about to starve myself
2020-07-21	lux skin count your fucking days! my face is bruised tf up from that damn microdermabrasion kit! bc wtf!?
2020-07-21	asked my mom if I could get a rhinoplasty and she goes “are you stupid,” I’m over here like uh so yes or no? LMAO
2020-07-21	#Hannity Sarah Huckabees' Botox is working MAJOR overtime right now.
2020-07-21	Between Hillary's sprucing up and Kamala's terrible Botox I'm wondering which one is getting the nod. Getting them Camera ready aren't they..
2020-07-21	Doing my chemical peel right right now and I’m scared af
2020-07-21	broke the botox seal today
2020-07-21	Look like I got third degree burns with this chemical peel
2020-07-21	A phone number keeps calling me, an I looked it up an its a laser hair removal place??????
2020-07-21	hear me out: laser hair removal company slogan “why veet it when you can yeet it”
2020-07-21	I’m becoming very concerned about the number of girls on my insta feed who haven’t even hit 30 and are getting Botox. I’m all for getting a little here and there but y’all know that using anti wrinkle cream works too? It may take longer but you won’t look like a Teflon pan
2020-07-21	u know what shits been whack most of my life so currently I'm ok with having shallow problems like not being able to get botox or lash extensions. let me be.
2020-07-21	I want to get Botox.
2020-07-21	Since I won’t be having another baby any time soon... ah how much is a tummy tuck?
2020-07-21	My mom would disown me if I ever got fake boobs, face lift, botox, fake lips, fake ass, liposuction, fake nose, etc from plastic surgery.It's a no brainer to know that I would never ever lower myself and pay a surgeon to do either of them to me.
2020-07-21	My laser hair removal appointment is this weekend and ima ask them why their laser didn’t look like the one they were using on Lamar
2020-07-21	Does anyone watch sMothered? That Britney girl (her mom bought her a tummy tuck for her birthday ? ) -- she gives me a real psycho/Norman Bates feel. The cringe factor of this show is something else...and yet, I can't seem to look away. LOL
2020-07-21	Dear Kamala Harris Science has proven that if you get too much jizz on your face it looks like a bad Botox job
2020-07-21	Okay I’m rewatching Glee and I’m at the episode where Rachel wants to get a nose job, and Mr Shue gets all offended like sorry dude but why would you care if she got a rhinoplasty lmao Finn snapped her nose in half. Also you’re her teacher like mind your own business.
2020-07-21	If you’ve ever thought about doing laser hair removal, this is your sign..DO IT
2020-07-21	before u let him get u pregnant ask if he’ll pay for a tummy tuck after
2020-07-21	My white girlfriend really asked me if I want to come to Botox and filler night at her house. ME ???? I genuinely love her for still asking though
2020-07-21	It’s been two times already that I haven’t been carded..... I may have to start Botox...
2020-07-21	I need a tummy tuck & boob job before I’m 30!
2020-07-21	I don’t think Flynn wants anything to do with the FBII think these women are old, botox filled, hormone train wrecks not clonesThat’s just me
2020-07-21	I need to find a female or male in Dallas that wants laser hair removal..
2020-07-21	I wanna try a chemical peel
2020-07-21	If I could get boob reduction, a bbl and tummy tuck I would but I’m broke
2020-07-21	The day I took the money I woulda spent on Botox + put it in my business, I looked at myself + was like... #bossmoves
2020-07-21	who needs a chemical peel when u can just go outside without sunscreen for an hour. Just wait a week baby and that skin will peel itself
2020-07-21	I’m going to have to get Botox because of 2020
2020-07-21	Me: I’m not spending any more money this month I’m over budgetAlso me: books appt to get Botox
2020-07-21	i wanna get a tummy tuck so bad aint no way ima do all these workouts to get a flat tummy
2020-07-21	In my opinion.... this So funny I was just kidding You know “ making fun of Your name and all”... mull-la--ass”... did ya get nervous and check out a mirror and tell that Botox Operator give me some hump’sTo my cheek’s...Hello Michael “Opp’sGetting ready 4 the ball?
2020-07-21	You may call it fat, but I call it all natural, environmental friendly, skin plumping, wrinkle diminishing, free Botox :)
2020-07-21	Y’all deadass with this botox story?! That’s how I know there’s nothing left lol...the vetting is over
2020-07-21	got a microdermabrasion and holy fuck my skin looks & feels LOVELY
2020-07-21	my mom is getting a tummy tuck & a boob lift & i’m ALL FOR IT
2020-07-21	I usually do laser hair removal, but Sev is booked up until august.. so Im bout to get a wax.
2020-07-20	hyaluronic acid does my skin so right.
2020-07-20	Who does the best laser hair removal in the city? #NewOrleans
2020-07-20	chemical peel
2020-07-20	Bitch I’m getting me a tummy tuck I’m sick of this shit . I keep gaining and losing weight
2020-07-20	You know what, I ain't really a hateful guy.But I'll make an exception for that Eammon Holmes. Fat Botox big mouthed Goof.
2020-07-20	All in the same day my baby surprised me with my @ home microdermabrasion equipment and became the first person to invest in my business by getting me the mixer of my childhood dreams!!! I’m making cheesecake to celebrate!!
2020-07-20	learning to love my nose as a brown woman living in postcolonial pakistan has been the most selfless thing i could do for my mental health sike please donate to my rhinoplasty gofundme link in bio
2020-07-20	Getting targeted ads on Instagram for Botox so...I guess that’s the part of life I’m at now.
2020-07-20	You can't powder away what botox can fix @TamarBraxtonHer is retarded
2020-07-20	I can’t believe y’all really thought y’all didn’t look better than them. That’s really makes me sad. Wow the media is POWERFUL. Like they are really whole 40 yr white women who ride Kim’s asshots & botox into success. Bc they truly are ugly without her & ppl think they cute?
2020-07-20	I should of never got that chemical peel my face is peely and dry smh.
2020-07-20	MY FUTURE WIFE GOTTA AGREE TO GET A LASER HAIR REMOVAL
2020-07-20	Everyone learned how to say hyaluronic acid in 2020
2020-07-20	I feel like Botox made my drop foot worse. Could be a coincidence but it’s so much worse I’m sometimes “stuck” trying to move my right foot for 30 seconds. I texted the specialist so hopefully he calls soon.
2020-07-20	Since #internationalselfcareday is on July 24th I'll be getting laser hair removal on all my fuzzy bits :-)
2020-07-20	Either @KamalaHarris moonlights as a punching #bag or she overdosed on #Botox
2020-07-20	finally bit the bullet and scheduled full body laser hair removal for next monday 0___0
2020-07-20	Looking into laser hair removal, but does it actually work
2020-07-20	What happened to Kamala Harris's face? Someone said she had botox? Seriously?
2020-07-20	I need a butt lift and breast lift or breast augmentation
2020-07-20	Damn I shoulda got laser hair removal before shit started shutting down again
2020-07-20	Them tummy tuck pregnancy bellies be looking CRAZY
2020-07-20	Laser hair removal appointment tomorrow so I have to shave my body as bald as possible.
2020-07-20	Laser hair removal is painful af y’all lied to me
2020-07-20	Just showed my mom Kamala Harris's new face Her response: "is that even her?" Right after: "She needs to get her money back, there's good and bad but this is worse." Lmaooo my mom is Savage #KamalaHarrisFace #Botox #MAGA
2020-07-20	If I didn't have to spend 5k every few months on Botox and fillers then I could have a new bag more frequently fuck my genetics seriously
2020-07-20	Rhinoplasty hurry up please ..
2020-07-20	August 6th I am having a plastic surgery operation. This includes liposuction of My belly fat. This is your last week EVER to order a fat custom video. Compliment My fat belly ONE last time for good measure below....
2020-07-20	Just bought laser hair removal. Soon, I’ll be a naked mole rat.
2020-07-20	Ronaldo definitely got some Botox done recently
2020-07-20	for ten years I was very strong willed of no Botox for migraines. 17 medicines later. Countless emergency trips. Today is the day ten years later I cave in and try the Kaiser Botox
2020-07-20	Do I let some old man on Grindr use his professional laser hair removal tools on me?
2020-07-20	Y’all stop talking crap about Botox.
2020-07-20	Has anyone gotten a chemical peel before? My dermatologist wants me to try it out. She said my skin will look and feel as smooth as a baby’s butt (not literally but I’m assuming that’s what she meant)
2020-07-20	#Hoetox #Botox At this point what difference does it make.
2020-07-20	How much does liposuction cost in Turkey? Asking for a friend with a big belly.
2020-07-20	I wonder if my migranes continue ill get botox in my forehead. lets see.
2020-07-20	doing the actual laser hair removal on random ppl is so cool!! wow i rly like this!!
2020-07-20	Face tune really has me wanting to sell everything I own to pay for a rhinoplasty
2020-07-20	11 days until botox :)
2020-07-20	Hey Nasty,You look stunning with your botox shots, if your eyebrows were any higher they would be lost in your hairline. You and your comrades are the most evil pieces of on the planet MAGA
2020-07-20	Took a pic of me, definitely in need of a 1 minute microdermabrasion. Eew. Thanks to Posh I can.
2020-07-20	I can't wait for Biden to get botox too.
2020-07-20	Did Kamala inject her face with Botox or Silly Putty?
2020-07-20	I don’t normally like to comment on people’s cosmetic procedures. I’m a firm believer that you should do whatever makes you feel good (within reason). But whoever did Kamala’s Botox should issue a public apology and retire in shame. Real talk.
2020-07-20	Sylvester Stallone thinks wearing a mask would not be Rambo’s thing...but I guess botox and fillers are??
2020-07-20	thinking abt when i was still at home and was talking abt how i was self consious of my back fat and my mom deadass looked at me and said “well you can always get liposuction”
2020-07-20	Every time I get barfed on, pooped on, spit at, etc., making $100,000 to give people botox sounds more and more appealing.
2020-07-20	Let’s not forget Kanye west had 2 liposuction surgeries done. And he’s still fat. Not my pres sorry
2020-07-20	Based on all the responses I got on Instagram I think I’m just gonna go with a laser hair removalI am such a pussy when it comes to pain lol
2020-07-20	Realllllly want a tummy tuck
2020-07-20	I have a consultation for laser hair removal in 45 minutes eeee I’m excited
2020-07-20	Need someones Daddy to pay for this rhinoplasty. Will forever hate my side profile
2020-07-20	i’m so excited for my rhinoplasty consultation literally in one week epsofjrkwkfjjdjsj
2020-07-20	Any good laser hair removal recommendations in hillsboro/Tigard/Portland area ?
2020-07-20	Botox natural by @LucasDickow_
2020-07-20	The way people can't hide their hypocrisy is hilarious to me. They are always saying how beautiful Michael Jackson was "before", but they always refer to Michael Jackson of the OTW/Thriller era - a Michael Jackson already with rhinoplasty and his vitiligo in its initial stage.
2020-07-20	I think I finally found my rhinoplasty surgeon
2020-07-20	Still getting her hair done, I'm on a tummy tuck
2020-07-20	i want top surgery and braces and t and like. liposuction and any other procedure that i think would make me Feel Nice but at the same time i think. living ur life and paying all that money just to look like some ideal sounds so miserable. surely I’m better off letting it all go
2020-07-20	its gonna cost me like 5k to get botox in my fucjin armpits so i dont smell fbshbdjdhf i fucjing hate my self
2020-07-20	is there ever gonna b a snapchat filter that will make me feel pretty but not like im catfishing and like i got a nose job and lip fillers and botox like fuck!!!
2020-07-20	If you have a strong nose you should be proud of it. Nobody with a rhinoplasty lookin nose has ever accomplished anything worth mentioning.
2020-07-20	You can tell when a woman has had a tummy tuck and then gets pregnant
2020-07-20	How much is liposuction, asking for myself because Jesus Christ, can’t deal with myself rn x
2020-07-20	sigh I want a tummy tuck
2020-07-20	What kinda stress must you be under to start getting Botox at 20????
2020-07-20	There are a BUNCH of unlimited laser hair removal offers & I want black woken to tap in
2020-07-20	I now have my first laser hair removal consultation set for tomorrow afternoon. And my first psychiatrit consult for Thursday.Setting those up on the phone was an anxiety bomb and a half. But it is done.
2020-07-20	jerkekrkr i feel like i took botox and lip fillers
2020-07-20	Day 3 of growing out my armpit hair so I can wax them and they're almost to the proper length which is a process that's supposed to take 2-4 weeks this is why I'm getting laser hair removal
2020-07-20	I look like I aged so much during this pandemic like seriously the wrinkles on my face.. I need botox for real
2020-07-20	Botox is used to treat migraines
2020-07-20	Id say I’m surprised, but I’m not
2020-07-20	Every time I think of Drake, I think about that tummy tuck
2020-07-20	I can’t believe I did my first chemical peel , now it’s time for one more .
2020-07-20	Lashes & teeth whitening done. Lip filler, composite bonding, semi permanent brows, dermaplaning, highlights and extensions booked over the next month. Botox, chin and cheeks left to book. You lads have no fuckin idea how easy you’ve got it like...I’m exhausted here .
2020-07-20	Finally got my Botox clinic booked in! Fat dissolving injections booked, hair booked, microblading top up booked and tattoo booked. But she won’t let me have more lip filler because I have too much already goodbye money!
2020-07-20	I can’t wait to get my breast augmentation my body about to be the best it’s ever been at
2020-07-20	Tummy Tuck scars are so fucking ugly! Better off getting lipo
2020-07-20	I’m really get a tummy tuck after I have my second baby
2020-07-20	I want all the BotoxAll the lip fillers All the lipo and shit.
2020-07-20	I wanna be able to do Botox, filler injections, etc but I’m tired of paying for school too
2020-07-20	In urgent need of some laser hair removal lol
2020-07-20	Man I’m never doing a chemical peel again. Who got time to sit up in the house for a while week
2020-07-20	remember when i internalized my classmates' bullying and got laser hair removal on my arms at age 14? today's me would NEVER. i'm proud of how far i've come.
2020-07-20	With Botox, fillers, and other non-surgical anti aging procedures, does anyone get facelifts anymore?
2020-07-20	I’m so sick of shaving, who wants to pay for my laser hair removal?
2020-07-20	I think it’s kinda funny that my dentist does Botox
2020-07-20	Manifesting my nose rhinoplasty next.
2020-07-20	Is Botox haram yes or no
2020-07-20	Doing a full on self care day today. Used a microdermabrasion face scrub, currently doing a homemade hair/scalp mask, I'll be doing a body mask in a little bit, I'm watching YouTube videos that make me laugh, and trying to avoid anything stressful for a few hours.
2020-07-20	The clone pregnant by a whole PDF file and y’all hating on Kulture and Royal? This is why the grabs are rats
2020-07-20	Since Drake started getting liposuction, I knew his music career is over
2020-07-20	i have a mosquito bite right under my lip and now it looks like i have botox pls i need help
2020-07-20	I had my first session of laser hair removal a few days ago and they told me beforehand that it was going to be “painless”. Painless my ass. After i finished, they said they increase the intensity little by little on my future sessions.
2020-07-20	Yall pregnant liposuction bellies be looking like paper mache.
2020-07-20	Need a Botox lips gf fr
2020-07-20	A BBL was my main priority but now it’s a Rhinoplasty .
2020-07-20	Someone said "any girl with a semblance of a top lip is automatically deemed hotter by society" & that has stuck with me ever since. Now every popular acct I see, I check if she's got an upper lip & it's always yes. Like damn, no wonder people obsessed with botox.
2020-07-20	about to do some Botox and fillers lol im so excited
2020-07-20	You gotta chill with that Botox @TomBrady.
2020-07-20	I would love to know how much taxpayers paid for Kamala's chin implant, cheek implants, face lift, hooded eyelid repair, and botox.
2020-07-20	9 more weeks until my breast augmentation & i’m going to be kicking my ass everyday until then so i can have my dream body and dream boobies
2020-07-20	Can Spiders gestate a class action suit against Kamala Harris' DNC Botox? It's an insult to their venom.
2020-07-20	I’ll have u know that laser hair removal is a 5/10 on the pain scale and I paid $600 for a medium-sized patch of skin and had to go for like six sessions
2020-07-20	I have a foot fetish and Botox
2020-07-20	three things I’m definitely getting done this next year : - coolsculpting - laser hair removal - bbl
2020-07-20	the person I was talking to went on some rant about how disgusting Botox/fillers are so I’m celebrating our split with some Botox!!
2020-07-20	Not Kamala Harris and Joe Biden using the same Botox Doctor. That’s yalls VP.
2020-07-20	As soon as I have money, I'm doing a tummy tuck and buying myself nice boobies.
2020-07-20	I have a breast augmentation consultation next month so what should I ask for tho?
2020-07-20	Today is one of those rare days where AC in Washington would be SUPER helpful!
2020-07-20	I went with my mom to the dermatologist today & we were just talking about skin care for my mom (like what should she buy) & then my mom was like to our dermatologist “you’re skin is good, what do u use” and he’s like “I use Botox”
2020-07-20	Parker just came up to me and told me my tummy is too big. Sorry your dad is cheap and won’t let me get a tummy tuck
2020-07-20	Should I save my money, get laser hair removal, orrrrrr buy a ring for myself?
2020-07-20	A tummy tuck in Mexico sounds pretty good rn
2020-07-20	Me: so when I save up enough money, do I get a boob job, a tummy tuck or a down payment on a truck (even though my car is a 2018)?
2020-07-20	I love when influencers try to sell people sunscreen to prevent wrinkles... I’m sure this specific expensive brand of sunscreen has been preventing wrinkles from forming on your face and has nothing to do with the Botox you get ...
2020-07-20	my parents think i need a B.A. bachelor of arts when actually i need a B.A. breast augmentation
2020-07-20	"I don't believe in conspiracy theories.""OMG! KAMALA'S HAD BOTOX! LOOK AT HER FACE!"
2020-07-20	i have just learned of non surgical rhinoplasty and i think i’m in love
2020-07-20	i want a rhinoplasty but i know that shit is going to hurt so badly
2020-07-20	Who wanna Venmo me 500$ so I can get Botox on my forehead hole
2020-07-20	When a girl does her body (tummy tuck) then gets pregnant after, it’s the weirdest belly ever ...
2020-07-20	Kamala could have saved thousands in just one shopping trip by just switching her shampoo to a better smelling shampoo..... instead of a bunch of Botox —— You only have to pass a hair sniffing test with Joe
2020-07-20	Botox kickin in
2020-07-20	Plastic surgery? Botox? Zombie MJ? Clone? Shape-shifting? Demon? No. #KamalasFace isn't Kamala.Not a "body double", a replacement.#NotKamala
2020-07-20	I just want to be rich enough to get and maintain Botox. I’m going to blame my forehead nose bridge wrinkles on Snapchat and my lip/smile line wrinkles on biting my cheeks.
2020-07-20	looking at rhinoplasty i cant do this ugly nose shit much longer
2020-07-20	i need something that’ll do for my hair why hyaluronic acid does for my face
2020-07-20	I’m this close to breaking my own nose and get rhinoplasty
2020-07-20	so who’s going to give me $20,000 for rhinoplasty
2020-07-20	Surgeon asked which doctor did my breast augmentation bitch I did
2020-07-20	Getting this laser machine is not easy work. I finally saved enough to get the machine now we have to rewire a whole room just to have it in the store PLEASE wait for @BeautyStrikeNY a black owned spa doing laser hair removal!! Soon lol
2020-07-20	I just wanna find a derm doc for a chemical peel
2020-07-20	This chemical peel got my skin feeling craaaaaazy. Vlog coming soon!
2020-07-20	today’s incident: spilling an entire bottle of hyaluronic acid over the extender with every plug in my room in
2020-07-20	Whew Chile I just a chemical peel... it is NOT for the weak!
2020-07-20	Hi @PabiKgadima can I ask which brand of Hyaluronic acid would you recommend?
2020-07-20	Just realized I’ve known everyone from highschool for almost 8 years now Will be making an appointment for Botox ASAP
2020-07-20	Anyone here ever try laser hair removal ?
2020-07-20	omg my face actually looks awful now all my filler and botox has worn off x help
2020-07-20	Really for my breast reduction and tummy tuck
2020-07-20	I got the ass I just need a tummy tuck
2020-07-20	I can’t wait to get my second laser hair removal sesh. Just one session has done wonders
2020-07-20	Microderm and chemical peel.Is that too much to ask for?
2020-07-20	11:11 rhinoplasty
2020-07-20	So let’s talk about laser hair removal
2020-07-20	You can really tell when bitches get Botox and plastic surgery cause they ugly af when them 10 pound lips and small ass face
2020-07-20	I’m sooooo scared to get this tummy tuck but soooooo ready for the new me
2020-07-20	I’m at the tellytubby stage where im constantly googling ‘how much is liposuction’
2020-07-20	Implants, some Botox and a photographer and you have found your career.
2020-07-20	My nigga not a tranny wtf he got a body for.. and he got that tummy tuck
2020-07-20	I’m so tired on influencers trying to sell us shake/wraps/supplements that “blast belly fat”. They do know we can tell they had a tummy tuck, right?
2020-07-20	I’m gunna start a vlog about my breast augmentation and the entire process and I’m so excited about it (•)(•)
2020-07-20	My skin is peeling already I already know when I get this chemical peel it’s gunna really peel
2020-07-20	Gonna get myself rhinoplasty + fox eyes threadlift before meeting BTS
2020-07-20	All I want is a tummy tuck and some teeth.
2020-07-20	My one year old son is getting Botox tomorrow!!!!!!! It’s for a medical reason but dang squeeze me in there too
2020-07-20	Has anyone on my TL had laser hair removal? How was your experience?
2020-07-20	Ladies stop waxing your V and start laser hair removal. You’re welcome.
2020-07-20	Amber Heard will probably need a rhinoplasty after this court case.With her wooden style of acting, I'm personally convinced that her nose will also grow like Pinocchio.-Opinion#amberheard #amberheardisoverparty#AmberTurd #JohnnyDepp
2020-07-20	Rona fxcked up laser hair removal I was going to get this summer
2020-07-20	i want this chemical peel so bad
2020-07-20	So I’ve been sleeping off a double shift and I come back to facelift/Botox bullshit? Man, the trolls are really trying now aren’t they?
2020-07-20	Girlfriends: Boob jobs, Botox, Bankruptcies, tummy tucks.Me: Natural boobs, no Botox, no plastic surgery, almost debt free by paying things off, run 15-25 miles a week and watch what I eat. Guess I’m not one for short cuts.
2020-07-20	I did not ask to be hairy! I’m the most hairiest girl, you will ever encounter. This ain’t cute at all. I can’t wait to get laser hair removal done.
2020-07-20	If I ever win the lottery, after paying off my sister's med school loans next in line would be a small house with a special LEGO room and laser hair removal surgery. #AGirlCanDream
2020-07-20	Went in the sun completely forgetting I had just had a chemical peel, my face is burnt, fml!
2020-07-20	Liposuction looks like such a brutal process. Man.
2020-07-20	It's my twenty-second birthday today and now it's like cool I just Get Older and there isn't an exciting birthday to look forward to ??21 is a big deal and then you turn 22 and it's like uhh good for u ??? When do I start getting botox? How much more spf do I gotta wear? LAAME!
2020-07-20	Are people really focusing on if a VP candidate got Botox? Ada Lovelace did not invent the internet for this
2020-07-20	Ladies who has done laser hair removal? I’m nervous
2020-07-20	The pregnant tummy tuck bellies look weird.
2020-07-20	Wats da point of dat song widdout Nicki verse.. Ye finna drop a unreleased liposuction positive verse..
2020-07-20	I need a chemical peel or some microdermabrasion.
2020-07-20	I feel like it should be illegal to charge $300 for laser hair removal TOP UP!! It literally took 18 minutes
2020-07-20	When I was 19, I broke my nose and collapsed my left nasal passage. THATS WHY I’VE BEEN SO LETHARGIC AND TIRED EVER SINCE! Fuck. Waking up exhausted had become the “new normal” for me. Not anymore. I’m getting a nose job. #rhinoplasty
2020-07-20	can’t wait till it’s safe to get laser hair removal again because I want to be a bald b*tch
2020-07-20	Botox is botulism
2020-07-20	QAnon has never heard of botox I guess?
2020-07-20	why in the world did my phone decided to autocorrect ‘lipsync’ to liposuction
2020-07-20	If you get a chemical peel and a @BravoTV film crew isn’t there to film it, did it really happen?
2020-07-20	why do some of yall talk like youre pretending u had botox... i dont... get it...
2020-07-20	Y’all wish me luck I’m abt to arrive to my breast augmentation consult
2020-07-20	if you’re thinking about investing in Sk*ms face masks bc they’re cheap. they’re like those thiccc spandex you wear to tummy tuck but on your face. they’re breathable if you don’t intend on talking at all. 3/10 reccomend.
2020-07-20	I used to get so annoyed at people who got plastic surgery because I could never look like them until I realized that I could also get plastic surgery and by god I cannot wait until I have liposuction moneys
2020-07-20	Girl belly button look like a hot sausage booty talumbout her body real. Ma’am you’ve has 4 kids you deserve a tummy tuck. We not judging. We love it.
2020-07-20	When women get pregnant after a tummy tuck it looks so weird
2020-07-20	Hello Mini AOC. appears Botox overload. Always good to hear from you little princess. You are sunshine to this gloom & Doom Demo destroying platform that we face daily. Keep up the political satire comedy, Kansas fans Anita & Randy
2020-07-20	who else likes the pain of laser hair removal? or am i the only crazy one
2020-07-20	My cousin really asked me if I get Botox I’m laughing so hard ctfu
2020-07-20	people used to make fun of me for my square face and obvious jawline(+chin) because i looked like a dude, now people get botox and filler to show off their jawline and protruding chin. crazy
2020-07-20	When u get Botox ur basically paying someone to inject a toxin that’s created from bacteria into ur skin but yeah do u
2020-07-20	Thinking about getting a chemical peel but idk
2020-07-20	People saying Kamala Harris got Botox clearly don’t know how Botox works and what it does.
2020-07-20	So excited to get my first microdermabrasion
2020-07-20	Kamala Harris clearly got cheek implants, juvaderm and botox over the weekend. She will be running for VP soon, it's an indicator. It takes weeks for the implants to settle in. It causes inflammation. Stop making us look crazy by calling her a clone!#WWG1WGA #MAGA
2020-07-20	getting Botox and pretending to be bougie
2020-07-20	Why are people mad that Kamala Harris might have Botox when every white guy politician has veneers and hair plugs?
2020-07-20	On my way to my very first session of laser hair removal!
2020-07-20	This man Kanye got Liposuction
2020-07-20	kamala harris didn't get botox or a face lift, she got sprayed with joker gas
2020-07-20	Fracking - the process of injecting liquid at high pressure into subterranean rocks, boreholes, etc. so as to force open existing fissures and extract oil or gas.Bracking - Same as Fracking but with Botox for Dems.@greggutfeld
2020-07-20	I see a lot of posts about Kamala having Botox. This isn't Botox folks. This is fillers & surgery. Botox doesn't change your face except to erase wrinkles.
2020-07-20	Got botox for the first time today!
2020-07-20	Thank the loooorddd my aesthetic clinic finally has a reopening date. Need all the Botox and filler in the world to fix this lockdown mush
2020-07-20	i can’t wait to get a tummy tuck, but then i kinda want another kid so
2020-07-20	I run because I can’t afford liposuction
2020-07-20	August 7 @ 7:45 am I go into surgery for my breast augmentation and I’m scared but excited at the same time
2020-07-20	All I want is my damn microdermabrasion facial
2020-07-20	So, did Kamala Harris get a Botox overdose, or is her weird new face the result of a recent adrenochrome ceremony?
2020-07-20	Kamala’s Botox makes her look like a really ugly dude. I almost feel sorry for her.
2020-07-20	I wanna get Botox and filler so bad! These forehead/smile lines ain’t it sis. #GrannyAF
2020-07-20	Alexa, pay for my liposuction
2020-07-20	I finally booked my laser hair removal appointments I’m nervous as fuckkkkkkkkk
2020-07-20	I'm getting myself laser hair removal. No more shaving the yam-bag for me.
2020-07-20	What happened to Kamala Harris' face? And if it is botox, I thought all non-essential medical procedures were canceled...
2020-07-20	Coming up to a decade in my current job! Crazy how fast time goes...10 years later, more grey hair and looking like I’m ready for Botox! I always think “Right I’ve done my 10 years, time for something completely different” Any ideas what I can do? York area hit me!
2020-07-20	Breast augmentation consultation today
2020-07-20	Just thinking, if #Goya manufactured Botox, would the Dems promote a boycott of it?
2020-07-20	weird inquiry but has anyone ever gotten botox in their armpits? care to share details with me? not finding enough details online but i’ve definitely heard it was a thing.
2020-07-20	If I had a tummy tuck & some titties I’d truly be unstoppable
2020-07-20	This year needs botox
2020-07-20	My confidence will seriously shoot up once I get this tummy tuck
2020-07-20	only coming on twitter sp i can see es progess on her carrd
2020-07-20	I had my first laser hair removal session about 4 weeks ago and barely any hair has grown back 10/10 definitely would recommend
2020-07-20	Okay my week at Beauty Restored is super slow which means I have time for my friends to come get treatments!!!!!! Need a facial, brow/lash tint, microneedle, laser treatment, chemical peel, permanent makeup, you KNOW I have you covered.
2020-07-20	I had Botox last week. It worked! I look 12 hours younger!
2020-07-20	I know you all told me before but I forget.... what’s a great at home chemical peel?
2020-07-20	I want liposuction :/
2020-07-20	It’s no coincidence that work have announced 1000’s of cuts on the same day I’ve had a face full of Botox. You’ve never seen a face look so unbothered at the idea of potentially losing my job.
2020-07-20	I would really like to go get botox bc apparently i’m clenching my jaw so hard in my sleep that it is cracking my molars
2020-07-20	i realised that i would like to suck him off! i would like to fuck this man. one word d r ea m y. one word from 1965 groovy
2020-07-20	Got stung on the forehead by a wasp yesterday and I think I’ve discovered a viable Botox alternative #smooth
2020-07-20	What does a Boatload of Botox and @KamalaHarris face have in common.... Answer ... They are one in the same.
2020-07-20	So @KamalaHarris can get botox and a facelift in Cali but us taxpaying clowns, who pay her salary can't get a colonoscopy? #rude @GavinNewsom #KamalasFace #KamalaHarris #shescrazy #MAGA #MAGA2020 #coronavirus @TomiLahren #californiacrap @potus @FoxNews @atensnut @HeyTammyBruce
2020-07-20	You can’t get surgery done during the pandemic —— ...But if you’re Nanshy or Kamala — you can get Elective surgery and Botox sitting home with goverment pay, while the rest of America has to be shut down
2020-07-20	I need to look into laser hair removal. I want it all gonnne!
2020-07-20	Going to get my first chemical peel everrrrr today hehe
2020-07-20	People who feel the need for botox just don’t know how to moisturize properly.
2020-07-20	From CNN the only female reporter I like is Chatterly. pretty, and not such botox zombie face; and she is smart. However; I listen mostly to what CNN does NOT report...
2020-07-20	The only breast augmentation doctor que sirve en Miami is dr Lenny Roudner... change my mind!!
2020-07-20	I got Botox in my upper lip I can’t eat or drink nbd
2020-07-20	As for #liposuction, you'll find tons of women who complain that the procedure actually made their #cellulite worse.
2020-07-20	I've talked with a few esthetician friends who say no way Kamala's new face is a result of botox and fillers. They say she got a botched facelift! Any experts out there who second this?
2020-07-20	I lowkey would like to look young for my age forever. like when I tell people my age, I need them to be shook. Botox, filler, body sculpting ... give me all of it.
2020-07-20	There is NO WAY that @kanyewest is running for Commander in Chief! NOT Kim Kardashians husband, NOT the man who PROUDLY wears MAGA hats, NOT the rapper who has a mental breakdown every few months bc he has LOW self esteem, NOT Mr “I GOT LIPOSUCTION BC OF YALL!”Throw 2020 away
2020-07-20	I just got a quote for liposuction... Heh ndithi, within reach! New body who dis here I come !
2020-07-20	August calls for hair, Botox, fillers, teeth, nails and a week away...I just really need to country to keep its shit together and not go into another lockdown! My roots can’t handle it any longer
2020-07-20	The day i'll be selfish is the day i'm having my rhinoplasty.
2020-07-20	So time to voice your opinion.Kamala Harris: Facelift, Botox, VaneersHillary Clinton: Turkey Neck removal, faceliftWhich one looks worse?!
2020-07-20	I wish my tears contains Hyaluronic acid,, couz i want clear skin already
2020-07-20	Rhinoplasty has to be the most insulting medical term I’ve ever heard
2020-07-20	gm i got rhinoplasty on my mind
2020-07-20	Kinda feel sorry for #KamalaHarris and her new #Botox , bleached skin look. It failed badly, .....
2020-07-20	ussy gussy my pussy
2020-07-20	Why do people think that puffing the face up with botox and fillers will maintain youthfulness? It doesn't look like "supple" skin. Instead, it looks swollen. I think this should stop.
2020-07-20	Cinna, you have irl work to do, you do not have time to get into a research spiral looking up make up terms, you do not need to know what hyaluronic acid is
2020-07-20	How do you feel about at home microdermabrasion kits? I’m considering getting one. But I would like to see an esthetician’s perspective before purchasing it. @MakeupForWOC
2020-07-20	Losing weight is so hard I’m just going to get a tummy tuck :)
2020-07-20	Good morning to everyone on Twitter except politicians who have time to get Botox and vote via their boats , but don’t want the American people to prosper.
2020-07-20	What cosmetic procedures do you think KAMALA HARRIS had done recently?A) BotoxB) FillersC) Face liftD) All of the aboveIf other, please reply. Do you like her new look? Why or why not?
2020-07-20	Mona complains to Hanna because she received a message from A saying that Hanna got liposuction the previous year. #pll
2020-07-20	Are people saying Kamala has had botox? Is that why I'm seeing people talk about botox in my feed?
2020-07-20	James Woods with his vampire looking ass jumped on twitter yesterday trying to come a Kamala Harris appearance in a doctored video about Botox when we JUST watched an interview of trump sweating like a pig and snot running down his noseThese MAGA assholes are insane
2020-07-20	My face started peeling today from my chemical peel & it’s peeling sooo much already! This only the beginning
2020-07-20	Shorty has so much botox in her face that she can't smile
2020-07-20	i don’t understand the spy doxxing shit but if som1 tries coming 4 me i’ve already been posted on da darkweb w child molesters in my dms shawty idc
2020-07-20	Breast Augmentation Tip: You should not lift your arms above your shoulders after your #BreastAugmentation until your doctor tells you it's ok to do so. Therefore, you should not wear shirts that you must pull over your head. #PlasticSurgery
2020-07-20	I can’t wait to get my tummy tuck
2020-07-20	i literally talk ed on main too smh
2020-07-20	Hands on workshops resuming on 22 and 23 Aug in London. PDO threads, Botox, Dermal Filler and Tear Trough courses.
2020-07-20	Also if you have facial hair laser hair removal is vital
2020-07-20	wna post bodychecks so the mean girls can bully me
2020-07-20	glad 2 of joined ed twt during spy szn
2020-07-20	ok but if you actl moan/make small noises when eating ill deck you
2020-07-20	I really hope y’all see what fillers and Botox does to the face over time. That shit is ugly
2020-07-20	All the fucking Botox has gone to her brain #MediaWatch
2020-07-20	Don't get me wrong, I'm NOT a fan of the botox but can we please stop making fun of a person's appearance? I won't stoop that low. It's pointless and makes you look stupid.
2020-07-20	I’m starting to think ‘Sarah’s Secret’ is just liposuction
2020-07-20	Botox for surrrrreeeee
2020-07-20	I need hyaluronic acid and niacinamide.
2020-07-20	a bug bit my eyelid last night while i was sleeping and gave me free double eyelid surgery
2020-07-20	Who wants 2 pay 4 my botox
2020-07-20	Creepy injected the botox to save campaign money and converted Kamala the fox into Harris the coyote. TTG
2020-07-20	you know what Nevermind im gonna eat as much just as long it makes me happy and in the future when im successful im gonna spend a huge amount of money on liposuction k
2020-07-20	I am currently getting laser hair removal and straight as an arrow but it is still weird for a hot girl to be touching my vagina lol
2020-07-20	I find it so fucking funny that an asian guy got his double eyelid surgery covered by his insurance by saying he needed it to be able to see
2020-07-20	do i spend my savings on a flight to the uk or on liposuction imma go with the second one
2020-07-20	Launching into the week with a piece about Botox. How's your Monday?! #amwriting #mondaythoughts
2020-07-20	my nigga not a tranny wtf he got a body for ?? & he got that Tummy Tuck .. I went to hell & came back still ain’t done enough
2020-07-20	the girl who always does my facial DEADASS asked me whether i did BOTOX because she said my chin became sharper?¿?¿?¿
2020-07-20	I really need braces, a chemical peel, hairline implant, laser stretch mark removal and to lose 60 pounds. I’m tired of looking at myself honestly.
2020-07-20	#disturbingthepeace What a boring, badly acted, ludicrously plotted film. Particular highlight - the actress with all the botox suddenly turning into wonder woman and going to get a dapple horse to ride down the high street. Absolutely hilariously bad .
2020-07-20	Who calles it Botox treatment and not "Second hand jawani"#MedTwitter
2020-07-20	Woke up thinking about botox and how it made me appear somewhat neurotypically/pleasantly neutral and how beneficial that was for a time. Then thought how I absolutely hate altering my body for the comfort of others, so it's a subject I'm pretty torn on tbh.
2020-07-20	Spoke to my surgeon will be another general anaesthetic (but just a day case) for tidying up my dog ears and a bit of liposuction of my accessory breast tissue. Not sure when. How exciting. Bye mini moooobs. Last chances if you want to squidge them let me know.
2020-07-20	im gonna save up and do my teeth or rhinoplasty idgaf HAHAHHAHAHAGA
2020-07-20	DOES LASER HAIR REMOVAL HURT?⁣Compared to other forms of hair removal like waxing or epilation most people would say laser hair removal is little uncomfortable and not painful.⁣
2020-07-20	thinking about how I basically ate an entire box of pizza today... scheduling a liposuction appointment
2020-07-20	Pink Rex Amazing Vitamin C Eye Cream. Only the Best for your Face, Skin, Acne and Dark Circles Under the Eyes. A Fantastic Moisturizer. An Anti Aging Beauty Care Treatment with Collagen & Hyaluronic Acid. Very gentle and effective lightweight
2020-07-20	do you people realise how easy it is for celebs to dance around the truth?? you accuse them of having lip fillers and they can easily deny it because they probably got botox instead - so technically, they’re not lying, they’re just also not telling the truth either.
2020-07-20	someone give me $320 so I can pre pay 10 sessions of laser hair removal x
2020-07-20	Going after Kamala Harris for possibly using Botox but nobody bringing up all the white women who use it? Makes me sick the way they always attacking women of color. Never forget how they treated Michelle.
2020-07-20	Eye gel aims to reduce puffiness, fine lines and dark circles by moisturizing and firming, using ingredients such as hyaluronic acid, vitamins, caffeine, antioxidants, collagen and fruit or vegetable extracts.
2020-07-20	Buy my onlyfans so I can get laser hair removal please and thank you #onlyfans #onlyfansbabe #onlyfanspage
2020-07-20	I’m so excited for my laser hair removal!
2020-07-20	Nengi said she’s 22. So you did a liposuction under the age of 22
2020-07-20	OLD LAYOUT BACK BITCHES
2020-07-20	Gotta get these abs right back in shape tummy tuck who?
2020-07-20	#leeorleave no exceptions
2020-07-20	getting botox on my asshole
2020-07-20	Sexism is the reason KH got botox, and sexism will be the reason why her botox prevents her from being vice president.
2020-07-20	Do you love The Ordinary Hyaluronic Acid?
2020-07-20	my friend thought i had double eyelid surgery i-
2020-07-20	botox is trending and i didn’t know it was political until i started reading but it really only takes a simple google search to understand what botox does
2020-07-20	Ingathi ndizofuna liposuction. 20 minute workout ayinzima.
2020-07-20	To all the girls that pucker up their lips when in EVERY SINGLE PIC.. just go do some botox w khalsuna min habalkon
2020-07-20	A cheap way to get Botox face is by walking your dog in zero degree temperature.
2020-07-20	Botox is my best friend fuck the rest of y’all
2020-07-20	Might fuck around and get Botox but scared to not be able to use my eyebrows as they're 100% a non-verbal language on their own. Thoughts?
2020-07-20	I’m spending this pandemic recovering from a bbl and a breast augmentation I spoke it into existence
2020-07-20	People should give @KamalaHarris a break. She didn't get plastic surgery or botox.She's a human being like the rest of us. And, like the rest of us, she clearly just carved the facial skin off of her basement dungeon gimp to satisfy her need for a mask.
2020-07-20	who want s to pay for my hyaluronic acid nose injections
2020-07-20	is kamala harris a double but the narrative is Botox?
2020-07-20	Botox is ultimately a smart investment, that’s why you have to start before wrinkles actually come so treatments are much less noticeable and the face muscles it ”freezes” never get the chance to exhaust.
2020-07-20	Cosmetic surgery used to be such a taboo subject...Now you can freely talk about Botox and nobody raises an eyebrow. #mondaythoughts
2020-07-20	It’s so weird that people still don’t know how botox works for as long as it’s been around. It’s preventive and it’s not like Kamala’s face is going to stay like that, it’s buying a block of muscle dormancy, training.
2020-07-20	I know wealthy white women get HEATED that they can’t botox their hands.
2020-07-20	I don’t care who got Botox.
2020-07-20	China accuses the UK of 'dancing to America's tune' over Huawei decision , #RipWoo Botox
2020-07-20	That's not botox...it's plastic surgery. She had a facelift.
2020-07-20	LOL RT @HKrassenstein: Republicans are really trying to mock Kamala Harris, by claiming she got Botox. Meanwhile Trump paints his face orange every day, and has a double comb-over going, but they remain silent.
2020-07-20	You know you are fucked up when you are Black but Mayo Twitter is roasting your ass to smithereens! Damn KamalaHarris you need some old school fashionfair to darken you back up sweet heart. Botox, the acid peel and light facelift got your face stuck in JOKER mode.@tariqnasheed
2020-07-20	I really did another chemical peel ....
2020-07-20	I hate it when men talk shit about women getting work done. Mind your businesss botox about to be best friend when I’m old
2020-07-20	So many women on Twitter all in a tizzy about Kamala and the Botox comments, but let Sarah Sanders or another conservative lady be the topic and suddenly trashing women is okay again.
2020-07-20	#Botox won't get rid of those ugly illegal #BLM signs in some of our pubic streets. We don't pay taxes to allow radical #Leftists to vandalize our streets. Our new #Infrastructure plans don't include #Marxist murals on public roadways. #PaintOverBLM #VoteOutDems #VoteTrump2020
2020-07-20	Why do people care if women get Botox? It’s none of your damn business
2020-07-20	not rly new but can’t b on ed twt on main so :*-17-she/her-5’3 cw: 107 lbs gw: 97 lbs- hard, meanspo, thinspo, pro analike or rt to be mutuals <33
2020-07-20	Kanye must paid people to attend this rally, or people went to see botox booty.
2020-07-20	There are far greater issues in the world than whether or not a woman gets Botox
2020-07-20	If it’s one thing I learnt BBL tummy tuck etc is not worth the pain.....lord the things women do in order to gain self love.....fuck that!!!all of it!!!
2020-07-20	spent$250 on some laser hair removal thing but I dont shave my arms and think i do sth rly feminist here
2020-07-20	idk metric system my stats r prob fucked
2020-07-20	new to #edtwt som1 mutual me smh17 she/her 5’3 107 lbs gw 97 lbspls like/rt to be mutuals!
2020-07-20	#90DayFiance Larissa has 2 kids back home that she does not seem to care about or miss. All she does in the US is get men to pay for her plastic surgeries, botox, and talk about how she s gonna get a green card.She will never being her children to the US
2020-07-20	ed twt gorls i’m here
2020-07-20	can’t wait to pop out 10 kids so i can get a tummy tuck
2020-07-20	I get sad that I’m fat...and then eat cuz...food? So y’all better give to me tummy tuck gofundme when I make it
2020-07-20	Laser hair removal was honestly such an amazing choice... I’m obsessed with it.
2020-07-20	Botox is trending for asinine reasons and people on all sides are dunking on it whichAs some1 who needs 200 units of Botox every 12 weeks on the dot to avoid 20+ days of hemiplegic paralytic migraines a monthAnyway y’all loosen up and rmr Botox is an essential medicine
2020-07-20	Can someone please explain to me how Kamala Harris, after advocating for shutting down California, and millions of people out of work while she still gets 175,000 a year, has the nerve in the last month to get facelift, botox, and new veneers???
2020-07-20	they should take botox away from celebrities
2020-07-20	Newsflash everyone has botox, wants botox, or will get botox at some point leave Kamala alone
2020-07-20	trying to look up tweets on a possible 2nd CA lockdown and I keep getting lost in threads about Kamala's botox and how she violated the lockdown and used up hospital resources for cosmetic surgery...
2020-07-20	Listen to me, this chemical peel ain't it. This may be it by Thursdee.. but baybeeeee right now?? This dryness ain't doing me good
2020-07-20	I loved getting Botox. See nothing wrong with it. Mine was for migraines though. Anybody want to hook a girl up????
2020-07-20	Serious question re Kampala Harris - is that the result of fillers or is that a new face lift? Something else? She clearly can’t move her face, so is it Botox?
2020-07-20	Trump supporters are not attacking Botox and fillers when it’s done right. Kamala looks like a freak. I guess she went to a bargain basement doctor.
2020-07-20	I thought I was too online but I only just found out about this Kamala botox conspiracy from the MAGA people
2020-07-20	Picking on botox is boring.
2020-07-20	the president is using secret police to break up protests but twitter is obsessed with whether or not kamala harris has botox
2020-07-20	#botox ?? This is way more than botox. Btw...aren't clinics closed because of the virus??? Hummmm
2020-07-20	LOL are right wingers really that bored that they’ve resorted to worry about Botox? I ...
2020-07-20	Tummy tuck must be affordable now. Lemme see
2020-07-20	when i get a sugar daddy to pay for my liposuction
2020-07-20	I fucked around and got a chemical peel. 8/10 would recommend.
2020-07-20	skincare 4 tonight: micellar water, super vegitoks cleanser, pore rescue cleansing water, hyaluronic acid 2% +B5, biossance squalane peptide + eye gel, biossance squalane + vitamin c rose oil, estée lauder viralizing supreme night intensive creme and the cherry on top: zit patch
2020-07-20	Botox: Don't knock it 'til you've tried it. Great for headaches and perma-scowl.
2020-07-20	I mean c’mon.... y’all have to admit Kamala Harris looked weird in that interview! Botox or eye lift..whatever. She didn’t look good. And dare I say she looks like she bought the Michael Jackson bleach kit?
2020-07-20	And, no, unfortunately the second Botox treatment didn't help with the migraines.
2020-07-20	When people are more concerned with a former presidential candidate’s possible Botox injections than their current president’s declaration that if he’s not re-elected “all religion will cease to exist”
2020-07-20	regarding my last post, do you think justin ever got work done? (botox, fillers, plastic surgery)
2020-07-20	KLEEM PRODUCTSVitamin C Face Cream with Hyaluronic Acid. Handmade in the USA. Wonderful for Skin & Face, Hides Fine Lines & Wrinkles. This Powerful Cream is also a Marvelous Moisturizer. Stunning Dark Spot Removal is an excellent PRODUCT. CHECK IT OUT!
2020-07-20	i want a professional grade chemical peel to just burn the fuck out of my face to where i can’t be seen for a week... that’s what I WANT.
2020-07-20	Is Botox treatment an essential service?
2020-07-20	Baaaaad Botox and facelift! And whoever is her advisor for marketing her public image not only should be fired, but should be taken out back and set on fire. All I can say is: Woof.
2020-07-20	.@Platformula1: you & @MattWalshBlog obsess over Kamala putting botox in her face.I'm concerned about the blood on her hands (the Bologna murders).You're both part of the Kamala problem.
2020-07-20	one day i’ll be someone who can legally inject botox and i can’t wait for that day to make someone as happy as me
2020-07-20	Getting laser hair removal next month... i cannot wait
2020-07-20	i just remembered that one time i had a guest that wouldnt use certain makeup products because she said the company produces it using aborted baby parts smdndkdjdkdn. ah yes my favorite moisturizer..... with hyaluronic acid and aborted baby
2020-07-20	I wanna get laser hair removal HELP!
2020-07-20	All I do is lie, get botox, make songs and never finish them and have sex
2020-07-20	#90DayFianceHappilyEver why hasn’t anyone talked about Angela’s botox track marks on her chest that have been there for months... those docs aren’t safe that she went to... still love you Angela !!!!
2020-07-20	.@SarahRox711: while you & @MattWalshBlog argue over whether Kamala got botoxed, I've tried to point out - getting no help from gatekeepers as usual - that her immigration policies have killed people.Which is more important: the botox in her face or the blood on her hands?
2020-07-20	.@spottedpreacher: if @MattWalshBlog were just commenting on Kamala+botox that'd be one thing, but that's his only argument against her.My argument involves her policies killing people.Is it smarter/more patriotic to use my arguments or his?
2020-07-20	is botox embalming fluid or have i been lied to
2020-07-20	Everybody and their mom has had Botox also lol
2020-07-20	Y’all worked up over Kamala maybe getting Botox when ppl out here dying, got it
2020-07-20	postclassox #botox
2020-07-20	I forgot how Botox feels cus it’s been so long. I can’t move my face and I love everything about it.
2020-07-20	Lol @ Botox trending. Someone put Kamala on suicide watch.
2020-07-20	a microdermabrasion facial sounds amazing rn
2020-07-20	Ran out of hyaluronic acid and it shows :/
2020-07-20	wait, so we’re going after Kamala over Botox of all things?have y’all not seen the Trump women and Don Jr’s girlfriend?
2020-07-20	Tim please. Larissa is ten times worst than Jeniffer. Larissa would be pissed at you for competing over the botox at your place. #90DayFiancePillowTalk
2020-07-20	...ok...who cares if someone gets botox...literally who cares? WhoFucking Cares?
2020-07-20	Hey, ya know what? People get Botox and that’s okay...and if they haven’t gotten it but you make fun of them saying they did? Don’t do that.
2020-07-20	today i dont need a rhinoplasty, tomorrow who knows
2020-07-20	Look, if we’re discussing Botox we should ask Princess Nepotism a.k.a. Ivanka
2020-07-20	Laser hair removal is calling my name
2020-07-20	Turning 26, the year of starting preventative Botox
2020-07-20	Soooo let me get this straight Ppl are saying Kamala Harris got #Botox But those same folks are ok with @FLOTUS posing NUDE for money and illegally entering the US via a fake “Einstein Visa” (I cant type that without laughing)Really
2020-07-20	Seeing Kamala Harris on TV post Botox might be the best argument I’ve ever seen for reptilians in the government. #KamalasFace #Botox #reptilians #DemocraticParty
2020-07-20	I'M GONNA HAVE MY BREAST AUGMENTATION ON THURSDAY!!!
2020-07-20	So how much is #TLC writing that check for Larissa why can’t she afford an apt I mean it’s Vegas all that Botox lipo get your priorities right #90DayFiancePillowTalk #90DayFiance
2020-07-20	Women on here be hella pretty. Let me go get a chemical face peel, a tummy tuck, and go to Facebook.
2020-07-20	Surgeons have perfected liposuction and ass and boob jobs. Yet the belly button is where they’re incapable of doing properly
2020-07-20	People are worked up because Kamala got Botox? I have Botox, Melania has Botox, any woman over 40 with a 401k has Botox, y’all need to cool it.
2020-07-20	I just spent over $100 on skin care :-) I guess that’s cheaper than Botox
2020-07-20	Who really cares if Kamala has botox or not? It's not like she is lacking leadership skills and allowing thousands upon thousands of people die from the coronas all while posing with a damn can of beans like another politician we know.
2020-07-20	I’m bout to ask my dad to pay for my tummy tuck & see what he say
2020-07-20	Botox and fillers are two separate things, please stop using the term interchangeably
2020-07-20	I wanna try that ordinary chemical peel serum but my entire face doesn’t need a chemical peel. And then I would have to be extra careful going in the sun after .
2020-07-20	Really? People are worried about whether or not Kamila Harris uses botox?Who cares? Y'all think Biden's teeth are real?This is both misogynistic and stupid. How is this even a "scandal" when Trump has let 140,000 Americans die to "own the libs"?
2020-07-20	Pls get ur botox henny's!!! Trust me, I plan on it, myself.But dont take your leads from @KamalaHarris !
2020-07-20	Making fun of someone getting #botox and trying to utilize it in a politicized manner is the most hypocritical, asinine thing. You’re saying “don’t police my body I’m not wearing a mask” and “how dare you get an abortion or botox” in the same breath and it’s honestly laughable
2020-07-20	they frying me over this tummy tuck
2020-07-20	Botox or not, Stacy Abrams is a better VP candidate than Kamala Harris.
2020-07-20	Botox is trending. Apparently it’s about politics but I think everyone found out about me
2020-07-20	A lot of people tweeting tonight about Kamala’s botox could use some grace
2020-07-20	Whether or not Kamala Harris has had plastic surgery really doesn’t matter. What’s gross is how people go nuts disscecting women’s faces trying to figure it out. Maybe if you weren’t paying attention to how women look, they wouldn’t feel pressure to get that Botox you hate
2020-07-20	I don't really care if Kamala Harris has gotten botox or not bc let's face it, A LOT of people do, men included
2020-07-20	I've never understood the Botox mocking, I personally don't think it improves anyone's appearance but with that said I wouldn't go out of my way to demean or ridicule those who have had it done.
2020-07-20	Okay sorry the #MAGAts #KamalaHarris Botox conspiracy is sad. They clearly think getting Botox makes you look like you got a bad face lift. Besides that stupid claim, not sure how using screen grabs of someone talking during an interview is proof. someone call Dr. Dubrow.
2020-07-20	I nominate whoever invented mac and cheese to pay for my liposuction
2020-07-20	Botox is trending in politics and Kanye is throwing shade at Harriet Tubman...why is everything so embarrassing right now?
2020-07-20	Re: people accusing Kamala Harris of having Botox. 1) If she did, who cares? 2) There are people who don’t get many wrinkles or lines (genetics). My dad’s in his 70s and has very few lines. I’m Gen-X & I have barely any, either. It IS possible!
2020-07-20	I love seeing successful chemical peel results. Everybody deserves flawless skin
2020-07-20	I remember in high school begging my mom to let me have double eyelid surgery because of people making fun of my eyes and now basic beckys are out here doing the fox eye trend
2020-07-20	the republic is collapsing under oppressive tyranny, plague, weaponized racism, attacks on science, environmental and economic ruin... the pandemic rages while the regime beta tests its Gestapo—and the discourse is misogynistic slander by way of BOTOX.
2020-07-20	I will be getting Botox as soon as I see a wrinkle so just know that now for your future sexism
2020-07-20	Botox is trending because, once again, a woman is being judged for her looks instead of what she has to say. This is what happens when sexist dolts feel threatened by intelligent women.Shallow, small-minded, childish attacks.But, what else should we expect from troglodytes?
2020-07-20	I'm not a fan of Kamala Harris, but WTF is wrong with people? Botox or not, who gives a crap? We're in the middle of a pandemic with a deranged orange lardass in the White House who applies Goya sazon as makeup and has the IQ of a turnip. Enough! #covidiots #voteblue #Botox
2020-07-20	Can people stop posting photos of cheek, lip, and chin fillers, facial cosmetic surgery, and facelift surgeries by celebs/political members saying they had #botox ? Like, those weird plump lump faces are mostly fillers. also... WHO CCARESSSS??!?!??!
2020-07-20	Botox. No Botox. Get over it.
2020-07-20	Botox mind control implants have been used by the democrats for decades.Basically, if you do not tow the line, they detonate, in Kamala's case her new high cheek bones, and you go back to looking like the old hag you really are.How do you think Pelosi has lasted so long?
2020-07-20	I see #Botox trending and I start thinking wtf @jeffwittek do this time.
2020-07-20	Since Botox is trending I just wanna say if you like Botox and those types of procedures go to The Laser Cafe (in you live in San Diego) and check them out!
2020-07-20	Botox is trending and I'm just going to throw it out there. My biggest regret from my time in S. Korea was not getting botox done. Putting it on my list of things to do when I go back to visit the in-laws after #barpocalypse.
2020-07-20	You're ready for Botox. And Kamala Harris is ready to be the next President...I mean Vice-President of the United States of America!
2020-07-20	Botox, plastic surgery, whatever, doesn't change the fact that Kamala Harris is a ho
2020-07-20	Why are we talking about Kamala Harris and alleged botox?She could go out and get botox daily and I still wouldn't care. Do you know why? Because her appearance has NOTHING to do with her ability to do her job. She is a badass who could run circles around any man in DC.
2020-07-20	Now Showing: "Kamala Harris 2: the Vengeance of Botox"
2020-07-20	why do we care who's had botox lmao
2020-07-20	LOL no, I didnt Botox my lips LMAOOOO
2020-07-20	I need a tummy tuck ASAP
2020-07-20	Well shit I thought it was 2004 all over again #Botox
2020-07-20	Today I heard 25 year-olds saying “oh I’m gonna wait until 30 to get Botox” and it made me so sad :(
2020-07-20	I will get cheek liposuction — speaking it into existence
2020-07-20	just did a chemical peel on my butt (:
2020-07-20	Wait so after you get a tummy tuck, you are going to eat Chinese food? Is it not an oxymoron. It defeates the purpose of the tummy tuck, right? But I guess she missed that little info from the Dr. #sMothered
2020-07-20	Botox or not, the fact remains Kamala Harris opened her mouth for Willie to enjoy & that's why she is in politics
2020-07-20	Mary had chemical peel on her chest for all those who are wondering.#sMothered
2020-07-20	my bbl isn’t what’s painful I would say my breast augmentation is what’s hella painful
2020-07-20	Kamala Harris did not have Botox. And even if she did, first of all it’s none of your damn business and secondly, it’s 2020 can’t misogynist come up with new ideas. Botox really
2020-07-20	I've got so many more important things to worry about and issues to take action on.Maga Botox comments about Kamala Harris is no where on my list.Focus people!Focus!
2020-07-20	I’m gonna need a breast augmentation
2020-07-20	So you encourage your teen daughter to get a tummy tuck instead of losing weight naturally ,she hasn’t even had children or lived life yet where is CPS not trying to hear she’s grown crap! Not with all those stuff animals #smothered
2020-07-20	These people on #sMothered are incredibly superficial. Sis, you're a child, you did not need a tummy tuck...
2020-07-20	she could’ve showed her body off prior to the tummy tuck & the gastric sleeve. smh. #smothered
2020-07-20	I might need an assistant. I have two court hearings at 9am tomorrow as well as a chemical peel and an appointment with the car maintenance folk. Like how did I do that?
2020-07-20	Just had a tummy tuck abccwsbg to eat Chinese .. what about a soup #smothered
2020-07-20	The Trump Crime Family keeps the entire cosmetic surgery industry in business. Calling out Kamala for Botox is just funny! #Botox
2020-07-20	Botox is trending for dumb and misogynistic reasons but just want to say I get Botox for migraines and it has been a REVELATION. Botox for all!
2020-07-20	People seriously can’t tell the difference between Botox and filler
2020-07-20	Was Brittani really that big before the tummy tuck? Listening to Mary, I feel like she should be on My 600 lb life.#smothered
2020-07-20	Brittani coming out a tummy tuck and should eat something and Mary suggests Chinese food. How about a soup to start with after anesthesia? #smothered
2020-07-20	If Botox was a cure for COVID-19, the Trump family wouldn’t have a worry in the world.
2020-07-20	Watching #smothered and this mom paid for and is taking care of her daughter after a tummy tuck. Love
2020-07-20	So #Brittani got her tummy tuck, which should (?) radically improve her appearance. Now, is there such a thing as a personality transplant? #sMothered
2020-07-20	Daughter just had a tummy tuck.. orders her chinese? Wtf. #smothered
2020-07-20	My wife is wondering why are they getting Chinese food after a tummy tuck surgery... #sMothered
2020-07-20	Who eats Chinese food after a tummy tuck? Am I missing something #smotheredtlc
2020-07-20	How did Mary just have eyelid surgery w all of that eyeliner on?? #smothered #plasticsurgery #notsterile
2020-07-20	Getting a tummy tuck looks miserable judging from the pain Brittani is in #sMothered
2020-07-20	You just had a tummy tuck, so sure, Chinese food?!! #sMothered
2020-07-20	Literally who cares if Harris had Botox, how dare someone care about their appearance, what misogynistic bullshit
2020-07-20	Told my man that I want a tummy tuck after i give him his kids and he promised to pay for it aver si es cierto
2020-07-20	Literally who cares who does and doesn’t have botox
2020-07-20	RhinoplastyWho says you can’t Pick Your Nose?
2020-07-20	She just had a tummy tuck...and put the seat belt across her stomach? #smothered
2020-07-20	oh, what's wrong. #Botox
2020-07-20	calling racist sexist whatever so yeah fuck vodka #Botox
2020-07-20	Kamala got a shit load of botox. It looks bad but its botox. What's the big deal other than it looked really funny?
2020-07-20	once i saw an episode of 1000 ways to die where a woman tried her own diy Botox by injecting corn oil into her face and the oil leaked into her organs and bloodstream causing cell death so she bled from all her facial orifices and then died
2020-07-20	Melania Trump is the King AND Queen of Botox and artificially inflated kidneys.
2020-07-20	I don't give AF if Kamala got botox or not All i care is that she isn't given a position where she abuse her power AGAIN and violate ppls civil rights like she did in California
2020-07-20	Let's criticize harris for her past actions and not for the fact that y'all think she looks like she got the botox y'all want but can't afford
2020-07-20	Got a microdermabrasion yesterday. My skin feels great.
2020-07-20	I am so thankful for botox it’s been life changing having my second migraine since getting botox, but the pain is a 4 instead of a 400. I never thought anything could dull migraine pain since meds didnt even work for me
2020-07-20	Chipper Jones is what happens when you mix booze, Botox and bad hair plugs together and give it a headset and have it comment on Sunday night MLB.
2020-07-20	Why in the HELL is anyone giving Kamala crap IF she got Botox?! I would get it TOMORROW if I could. And most of y’all bitching would too - or already have. Geez Louise, the pettiness.
2020-07-20	The most botox I've seen recently is the face of Kellyanne Conway.
2020-07-20	But KELLY ANNE'S complete makeover ain't shit???#Botox
2020-07-20	White people think Kamala Harris got Botox because salty 53 year old Karens are jealous because they look older than the ancient pyramids?
2020-07-20	Is it Botox or prednisone moonface? Are you sure?
2020-07-20	I only know one thing for sure: #Kamala has a far better Botox job than Melania. At least I wouldn’t think she was an alien invader when she walks in the door. And plus, no one has ever accused Kamala of grabbing anyone by the pussy. So there’s that. #AbsurdBS
2020-07-20	The attacks on @KamalaHarris regarding Botox is pure misogyny.Women are always reduced to aesthetics, but men of far less substance are able to progress without this type of denigrating.This applies to all women. They deserve better. It’s disgusting. WE need to do better.
2020-07-20	Bro I am so in love with my laser hair removal outcome and I’ve only done one session. I love it here
2020-07-20	"Misogyny" is circulating a doctored photo of @SenKamalaHarris on Twitter and making the FALSE and INSULTING accusation she had botox or surgery. Men can look like turtles and be successful in politics, but even such a beautiful woman as Kamala is ridiculed w/doctored photos.
2020-07-20	Seriously with everything going on in our country right now, we are debating who has had botox? Who cares. Stop focusing on stupid stuff and let's fix our problems.
2020-07-20	who wants to pay for my rib removal liposuction labioplasty and rhinoplasty i need sugar daddy
2020-07-20	Imagine all you can say about someone is they had Botox.
2020-07-20	Figures that #MAGA folk don’t know that black don’t crack.#botox #KamalaHarris
2020-07-20	Does #smothered have a tell-all? Cause they should have a segment about virginity where Alana talks about having sex and Brittani pouts about not having any despite the tummy tuck
2020-07-20	what yall think about laser liposuction?Thinking real hard about that
2020-07-20	Women get mocked for getting Botox and plastic surgery. Women get mocked for aging naturally. It's almost as if people just hate women.
2020-07-20	So what if Kamala has Botox. Have you ever seen #JoeBiden?
2020-07-20	Trump is married to a hooker, who posed naked. His daughter had a nose job and more work on her face them any normal person should. Who gives crap if Kamal had Botox or not? Fuck all of them
2020-07-20	#smothered this is,way nuts..getting way too excited about this tummy tuck..now the doll?! This is a correction officer? And Sarah..Miguel might as well leave..there is no room in any of these women's lives for a significant other. .get group discount on psychiatric help.
2020-07-20	Re #Botox: Celebrities are damned if they do, damned if they don't. #TryingTooHard? LetHerselfGo? WHO CARES? Tasteful or not, even the Tangerine Toddler has a right to choose how he presents himself Care about justice, work, intelligence, courage, action. Not the surface!
2020-07-20	If Kamala Harris wants Botox, she can get Botox. What’s the issue?
2020-07-20	So Kamala Harris has also decided to destroy her face à la Nancy Pelosi & Cher with #Botox? Wouldn’t she rather look like a real 55 year old than a smooth 35 year old lizard?
2020-07-20	I love #Botox - This is not the issue we need to be talking about... it’s the solution. but for real.
2020-07-20	Brittani wants this surgery & has for a while but they practically have to drag her out of the house!! I’ve gone for back surgery with more energy than Brittani did for her tummy tuck!! #smothered
2020-07-20	I just wanna get this tummy tuck
2020-07-20	I might finally have an appointment for the weekend for my eyebrows, lash extensions, and microdermabrasion. Saints be praised! Start of August for my hair, maybe some normality...
2020-07-20	I don't know if it's botox or actual surgery, but Kamala is putting John Kerry to shame
2020-07-20	Trump doesn't do botox, he prefers the blood of 130 thousand dead Americans.
2020-07-20	Why is a 19 year old getting a tummy tuck? #sMothered
2020-07-20	I disagree with quite a few of Kamala's positions, but honestly, it's fucked up to comment on anyone's appearance. It showcases how big of a self-absorbed asshole you really are. #KamalaHarris #Botox
2020-07-20	Trump's fucking burning the country down but sure let's have a conversation about whether or not Kamala Harris had Botox. #Priorities
2020-07-20	Botox is trending and I yet again see people don’t know the difference between Botox and filler
2020-07-20	You rag on Kamala for possible Botox... Melania and Ivanka have changed their faces and bodies with their lifts, nose jobs, boob jobs and Botox. The Pres is orange... and Jared looks like he had the life sucked out of his face. They had work done... who gives a ?
2020-07-20	.#Hillary #Pelosi and #Kamala can get Botox, but you can’t visit your dentist...where is our crack media asking them how they bravely faced #COVID just to get Botox?
2020-07-20	BotoxShe must have been sucking willies while getting that botox job.
2020-07-20	people shaming others for getting botox i canttttttttttt please get a hobby
2020-07-20	I’m not about to debate an ignorant MAGA freak over Botox vs fillers, it’s 10pm on a Sunday, I’m with jesus.
2020-07-20	If you think you have crazy step parents, just know my dads ex wife threw a rock through my car windshield. Oh & she gets botox so rag on that old hag if u know her lol
2020-07-20	Botox really? meanwhile Trump was sweating like boss hog on TV today
2020-07-20	starting a gofundme to get gypsy rose a rhinoplasty idk i feel like she deserves it and could be SLAYING once she gets it
2020-07-20	Not criticizing people that use Botox but it usually has a positive outcome. Clearly something went terribly wrong
2020-07-20	Today I booked: eyebrow threading (after months of painfully growing them out) chemical peel teeth whitening haircutAt least I’ll be hot bride
2020-07-20	Republicans should care more about their dumpster fire of a president than whether some Democrat got Botox.
2020-07-20	you can just report the manipulated Video of Kamala and the mythical Botox
2020-07-20	Kalamata olive looks ridiculous with her Botox and leftist Twitter immediately starts with the rave baiting and comparisons to the trump family. Did we ever say they didn’t get any? I’d rather this First Lady with Botox than the last one with a sex change #Botox
2020-07-20	BOTOX is trending with Harris's Face
2020-07-20	no one cares about kamala's botox, plastic surgery doesn't make you a bad person
2020-07-20	Are we really trying to leverage Botox as a negative connotation to demean a woman’s credibility?We’re still living in this space, huh?P.S. My next appt is Wednesday. Feel free to unfollow if that makes you think any less of what I have to add here.
2020-07-20	So now the Kamala haters are accusing Kamala Harris of getting Botox! These people are so pathetic and they are grasping at straws! Obviously Kamala never got Botox but even if she did it wouldn’t disqualify her from being VP!
2020-07-20	I really don't think Kamala got botox guys. I'm willing to be convinced but I don't see it lol. I don't think it matters either.
2020-07-20	botox got my jaws working strong as fuck now
2020-07-20	All the Kamala Harris haters commenting on her Botox......why don't you comment on her positions? That's what matters! Especially from Behind. "It was just an Entanglement" -San Francisco Mayor #LegsUpHarris #LegsSpreadHarris #HoeBagHarris
2020-07-20	It is very shallow to attack Kamala Harris' appearance for alleged botox when the country is suffering from a pandemic which kills 100s. She is free to do what she wants with her own face. "Left" haters need to get their priorities straight. A woman is more than her appearance.
2020-07-20	Wait did Debbie get some Botox her face look so refresh much be the Brazilian sun #90DayFianceHappilyEverAfter #90DayFiance
2020-07-20	I jump on Twitter and see #botox is trending. People are really dragging Kamala by saying she got botox? I have an appointment for mine at 11:15 tomorrow. Can someone explain what the big deal is? Maybe Ivanka or Melania can tell us? Crazy times keep getting crazier.
2020-07-20	“Heels Up!” Harris looks ridiculous.#botox#KamalasFace
2020-07-20	1. Why can’t I find this Kamala interview ANYWHERE besides clips on Twitter? Send me it if you have it. 2. It isn’t botox. She has forehead wrinkles. Whatever is going on is something else entirely. 3. It’s not even Kamala Harris. No way. That is a totally different person.
2020-07-20	So I see botox is trending and why aaaaaand most people apparently dont know what it actually looks like.
2020-07-20	Shocks me that people still don’t understand the difference between Botox and fillers.
2020-07-20	Right wing talking shit about Botox and then turning on fox to watch people like Tomi Lahren.Ok.
2020-07-20	Tbh my favorite thing about Kamala Harris would be that she gets botox
2020-07-20	Was worried botox was trending for a recall Carry on botox babes. Preserve that gorgeous face
2020-07-20	Toda remix still fucking slaps
2020-07-20	Don’t get botox.Seriously, don’t.
2020-07-20	got botox and bought a Jacquemus bag this weekend. Erik at 31 ain’t playing with you hoes
2020-07-20	Botox is disgusting whether for men or women. It serves no purpose. You are an actual liar by deceiving society. There just happens to be a correlation between the 2. Converse only. Not meant for tension. Just an opinion. Be happy with u. Botox is disgusting.
2020-07-20	the problem with Kamala has nothing to do with botox. she polled in single digits because she's a top cop. progressives don't like her and the only draw she has is with establishment centrist dems. she won't be bringing anyone to the polls who aren't already voting for biden.
2020-07-20	If y’all are trying to defend @KamalaHarris by tearing down FLOTUS for the same shit, y’all are not rising above. The key is to say, “What the hell does Botox matter? Sit yourself down,” rather than, “YEAH but that lady is UGLIER!” Let’s stop.
2020-07-20	Y’all think that obvious deep fake is actual botox? Lmaoooooooooo.
2020-07-20	I love @KamalaHarris. Idgaf if she got Botox or not?! It just shows how spineless the people commenting about it are. Just like when Trump talked about “dried blood” on a woman’s face like 1 month into his term. He’s gross. Kamala, if you got Botox, own it. Real people dgaf and
2020-07-20	Botox but no K a MA La H A rr i S
2020-07-20	If you receive any form of Botox you are hiding your true self. This I say is a form of insecurity that you project. Same with boob jobs. We are a weak society. This is my opinion and not meant for tension. You need not accept nor do I need to accept u. Just listen that’s all.
2020-07-20	We all know why Botox is trending. So why not Kamala Harris? Twitter shenanigans?
2020-07-20	I think because people don’t know anything about beauty they just automatically say Botox with someone has had work done out of ignorance. Botox freezes the face. Her face is full of life and character. Please stop with all this nonsense when it’s a melanin.Black don’t crack!
2020-07-20	Could someone please explain to me why right wingers are throwing a fit over alleged Botox when we have Melania and Ivanka in the White House? I honestly don’t care what people do with their bodies, but this is hypercritical even for them.
2020-07-20	Is Kamala Harris taking her new Botox filled face to Biden’s basement for campaign strategy meetings ?What do you all think ?
2020-07-20	i got botox in my forehead and my jaw on thursday and im 39. they both make me feel better so why would anyone care?
2020-07-20	I really really want a tummy tuck so bad
2020-07-20	it shouldnt matter whether kamala got botox or not. like, what does wanting to look younger have to do with her character or ability to lead? she didnt get it afaik, but who cares if she did?
2020-07-20	Can I just get Botox
2020-07-20	Seriously people. Botox? Have you nothing better in your lives? @KamalaHarris
2020-07-20	If you are shading Kamala Harris over alleged Botox, you may wanna catch a mirror and a clue. One dude had something smart to say and he's around here, looking like a thrice-boiled hot dog. Ol' misogynist MF.
2020-07-20	Botox is trend
2020-07-20	Thread- I have had a terrible migraine every single day since March 2018. We have tried Botox, Aimovig, Emgality, Ubrelvy, diet changes, allergy meds, massages, opioids, Fiorocet, & smoking pot. Nothing has stopped them. Several things have given some relief, but not ended (1/2)
2020-07-20	All the women in the Trump family have botox, voluma, nose jobs, etc. and Republicans are making fun of a Democrat who has botox? Y'all some true soy boys out here.
2020-07-20	Seriously? Botox is trending while U.S. citizens on the streets of Portland are being dragged into unmarked cars by Trump's SS.Spare me.
2020-07-20	Larissas mouth so full of fillers and Botox she fucking can’t get the fly shoved in her pie hole! #90DayFiance
2020-07-20	Fun fact a Botox forehead makes me look depressed and angry
2020-07-20	If you're attacking people based on what they look like, you need a better argument. These attacks are disgusting. Grow up! I don't care about someone's Botox, their weight, orange hair. Are the fit to lead? That's the conversation we should be having. #SundayThoughts
2020-07-20	When all you have to fuss about is BOTOX you are losing.
2020-07-20	Let me get this straight. The people who worship a man who paints himself orange is giving someone shit for using botox? Do I have that right?
2020-07-20	Sign of the times: 'Botox' is trending in politics and it could be about literally anyone in leadership other than Bernard Sanders
2020-07-20	I don’t love the fact that #botox is trending...Some of us are waaaaay past due and this is just salt in the wounds. SOME OF US LIKE LOOKING GENTLY SURPRISED ALL THE TIME .
2020-07-20	I'm not even going to dignify it by retweeting, but if that crappy video of Kamala Harris is supposed to make us think she got Botox (which is legal last time I checked, unlike many of Donald's shenanigans), the wingnuts are REALLY desperate. #TrumpIsLosing & thank God for that!
2020-07-20	Why is she still here with her boring botox a**
2020-07-20	Pretty sad to see misogynists hopping on this #KamalaHarris botox bullshit.You give cover to her trashhorrible record. Why are the arguments never about substance?Because we're all just apes, and it shows.
2020-07-20	Wait what is happening Twitter is harassing Harris for Botox now? Wat? Huh??
2020-07-20	Kanye West once went to UCLA Medical Center for hallucinations and paranoia. He has said he was addicted to drugs from a liposuction. West said he often has suicidal ideation. In 2019 interview with Letterman, West said he has bipolar disorder.I won't vote for him, will you?
2020-07-20	Botox and cheek filler.Those eyebrows do not moveand she cannot stop smiling.Middle of the night she's lying there, sound asleep, grinning like a jack o'lantern.
2020-07-20	Kamala just has high cheek bones. TF ya'll talking about botox? Black people don't age like ya'll do lmao.
2020-07-20	#Botox is trending and I’m so pissed Bc my Botox looks like SHIT
2020-07-20	So accusing a potential VP candidate of undergoing Botox treatments is what the MAGAs are running with? Can you say LOSERS?
2020-07-20	A girl on Facebook said she posted a pic and someone left a comment “ If you get a tummy tuck and boobs,you’d be fire” son something wrong wit people.
2020-07-20	Kamala didn't just indulge in an extraordinary amount of Botox for her VP nomination, she also WHITENED her skin like 5 shades lighter. It's bizarre.
2020-07-20	Beyonce's mom been getting botox? Or maybe she's just older? Idk but I don't remember her face being that poofy
2020-07-20	Botox ... Um... Who the hell cares!
2020-07-20	we're here talking about Botox. I mean listen, we're talkin about Botox. Not politics. Not politics. Not politics. We're talkin about Botox. Not politics. Not politics that she go out there & fight for & fight like every day’s her last. Not politics. We're talkin about Botox, man
2020-07-20	The fact that republicans are judging botox while the rest of us are on dismantling the white patriarchy explains why this virus has killed 130,000+ and why Karens are still wearing capri pants/toe rings.
2020-07-20	Since when is it shameful to get Botox?
2020-07-20	Unfollowing anyone (re)tweeting about Zuckerberg's sunscreen or Kushner's botox.
2020-07-20	so lemme get this straight....repubs claim a dem got botox so everyone get mad and calls them misogynistic, then follows by accusing repubs of getting plastic surgery? just say you hate women who pay for work/surgery and call it a day. you're both just as stupid as the other
2020-07-20	Ehn ehn,Tummy tuck sef can rap
2020-07-20	Kamala Harris injected so much Botox that the man in her came out. I always knew "she/her" was really a man.
2020-07-20	They be talking about Botox but ignoring that the First Daughter has a brand new face, and we’re just discussing cosmetic procedures as far as Right Wing ignorance for a minute.
2020-07-20	Who gives a damn if @KamalaHarris got Botox? The President* does his own makeup (badly) and no one says anything.
2020-07-20	Wait, the Trump's want to talk about botox and plastic surgery???
2020-07-20	Lack of #Botox is why #Hollywood hasn’t had anymore #charity events lately
2020-07-20	Everyone stop talk about Botox! I admit that I had one Botox! What wrong with y’all!
2020-07-20	The claims that Kamala Harris employed Botox are silly, ridiculous, unfounded, misogynistic, and frankly a little racist. The woman has nice skin, that's all. Please leave your botox comments for the Trumpf family where they belong.
2020-07-20	140,000 Americans dead, a secret police emerging in Portland, and people are talking about Botox?? Come on.
2020-07-20	can’t wait for my next facial... getting an alt chemical peel
2020-07-20	.@GOP supporters wanna talk about Botox, well look at y’all First Lady.
2020-07-20	Why is whether or not Kamala Harris got Botox anyone’s business and are all of you acting like you wouldn’t get Botox as a 55 year old woman living in the society we currently live in. I mean even my mom gets Botox grow up!
2020-07-20	I admit that I had Botox one. Everyone stop mock me!
2020-07-20	Doing a mud mask is the closest experience I will ever have to Botox lol. Looking at memes trying to laugh and can’t move my face
2020-07-20	honestly my list if i was well off would b 1. pay off students loans 2. qp 3. chemical peel and that would be it
2020-07-20	These people out here dissing botox sure look like they could use some.
2020-07-20	We’re not talking about Kamala Harris because she got Botox or a face lift, so you libs can stop throwing pictures of Ivanka and Melania around... we’re talking about kamala Harris because she looks like the mf’n Joker now. Y’all know it’s bad. Ya know. It’s bad. Yikes.
2020-07-20	Everyone should just chill the fuck out about Botox it’s like not a big deal at all...y’all are just ugly and smug about it
2020-07-20	We have a dangerous fool in the WH, yet and have people obsessing over a woman politician possibly having Botox and Kanye having a crazy “rally”. Really people??
2020-07-20	Are the people claiming Kamala Harris got Botox that oblivious to how Black and Indian people age?
2020-07-20	honestly . liposuction on tha arms please x JFSLKDJF
2020-07-20	....................Botox??Do y’all even know how Botox actually makes people look?
2020-07-20	Anyone find it strange that @KamalaHarris can go get elective work done on her face during the middle of a pandemic but church is cancelled? #botox #Facelift #COVIDー19
2020-07-20	Since we talking about botox, I’m convinced trump got Botox in his belly to not make it saggy-
2020-07-20	I saw Botox trending & was hoping it was the manufacture lowering the price for migraine injections.I was so wrong.
2020-07-20	Anyone else or is it just me?Me: I think I'll get breast augmentation surgery. Also me: ... but then I'll have to replace all the new bikinis I just bought. Nvm.
2020-07-20	The only thing I want rn is liposuction
2020-07-20	Who cares if #KamalaHarris got Botox, what difference does it make?
2020-07-20	Yall are really trying it with this Kamala/botox fake story. Grow up. Meanwhile your guy has a whole face full of cover girl, self tanner and needs a girdle. Miss me with the bulls*t.
2020-07-20	Republicans are really trying to mock Kamala Harris, by claiming she got Botox. Meanwhile Trump paints his face orange every day, and has a double comb-over going, but they remain silent.
2020-07-20	If some1 wants to do botox or ANY type of surgical enhancement to make THEMSELF feel better LET THEM dO THEM.Yall sitting here acting like if they just"aged gracefully"you wouldn't come after them for "letting themself go"or being"too damn wrinkly".Stop judging others appearances
2020-07-20	I love how Botox has been around forever and still the Internet doesn’t know what it is
2020-07-20	My bf jokingly told his sister over the phone that I was getting Botox and the first thing she said was “on her lips???”ending my shit. bye.
2020-07-20	ya i got laser hair removal certified,,, and???? :o
2020-07-20	Kamala looks like her face was stuffed with botox and then they used a come-along to pull out the slack from behind. Medical malpractice suit after the election?
2020-07-20	Botox is trending.*Looks at tweets*It's clear most people have no idea what Botox actually does or what is really looks like. lol
2020-07-20	Do they know that Botox is temporary anyway?
2020-07-20	Kamala Harris' botox is pretty bad.
2020-07-20	Honestly I have been slacking on my dialators since June and at this point I’m just finna get Botox to loosen this bitch up. Not for sex tho just so I can stop wearing fucking pads
2020-07-20	The idea that being a conservative bully with an Ugly personality overrides them being superficially "ugly"And how they seem to nitpick at the looks of decent ppl (who superficially are Good Looking) and make Botox comments..Is shared by Trumpies and Fitchburg State University
2020-07-20	Everything you know about Botox is wrong.
2020-07-20	Just noticed Botox is trending. The far left and the GOP are very scared of Sen. Harris. She'll be the 47th president.
2020-07-20	Had my 3rd laser hair removal session about a month ago and have not had any hair regrowth. It’s not even prickly, I love it
2020-07-20	Le Belle SPAskim#facials#peelings#microdermabrasion#acne
2020-07-20	Everybody, please click the down arrow next to the trending topic Botox and click "This topic is spam."
2020-07-20	who cares if kamala harris got botox what's important is that she's a cop
2020-07-20	Please help me understand how every American is forced to remain on lockdown and suspend their cancer treatments, but Kamala Harris gets to put the nation’s supply of Botox in her face?
2020-07-20	Kamala Harris potentially getting Botox is not important. Goodness.
2020-07-20	So the Democrat Ticket is going to be Joe Biden and Kamala Harris . Kamala Harris went on a botox spree .
2020-07-20	Botox - to make it work, one must start at the age of 35. Doing it later in life and aggressive will make you look fake
2020-07-20	Idgaf who had Botox done.
2020-07-20	My nigga not a tranny wtf he got a body for & he got that tummy tuck
2020-07-20	picking kamala harris as vp and it turns out she has some permanent disfigurement from botox gone bad or whatever + that impacting the race somehow as people are looking at vp more closely w/bidens status + then dems lose would just be the most 2020/dems way of losing there is
2020-07-20	Are there studies on cosmetic surgery & the effect it has on BMR, that’s so fascinating to me? Like if someone has a significant loss of body weight/fat from a tummy tuck or what not, does it affect the body differently since it’s such an ABRUPT weight loss? Thinking out loud.
2020-07-20	I just wanna be financially stable enough to get filler/botox on the regular
2020-07-20	Kamala Harris Went Nuts With The Botox . Kamala Harris Must Have Been Told By Joe Biden That She's Going To Be His Running Mate . Between The Excessive Botox And The Heavy Editing Of Her Wikipedia Page , Harris Seems To Be Biden 's VP Pick .
2020-07-20	Larissa gets paid to make appearances at strip clu s in Vegas. fyi. That's how she pays for her botox right now. Plus discounts if she advertises for the aesthicians clinics. #90DayFiance
2020-07-20	Raise your hand if you don't give a shit which politicians have botox, facelifts, nose jobs, boob jobs, etc.We are voting for the soul of American democracy, not for cosmetology advice.#Botox #VoteBlueToEndThisNightmare
2020-07-20	It’s never attractive people trying to make women feel bad for getting #Botox
2020-07-20	I am perfectly OK with anyone who wants to get Botox, to get Botox. Who cares?What bothers me, is 140,000 dead Americans, and these people acting like someone else’s Botox is their business, but they can’t be bothered to help fight the spread of COVID-19.
2020-07-20	all i can think about is botox rn
2020-07-20	It looks like a lot of people's masks are ... not in such great shape today from botox badness to only the best in mineral sunscreen (I have a product rec for old Zuck but ... nah ... if that's the best he can do good for him)
2020-07-20	botox??
2020-07-20	I've always been really hard on myself about my breast size and now that I'm losing weight I'm realizing that yeah, I probably want breast augmentation and that doesn't make me any less valid or any less a woman.
2020-07-20	I’m tired of people ragging on others for getting botox. Botox is not the issue. BAD botox is the issue. I get botox in my forehead for wrinkles and jaw for TMJ. And if you’re reading this saying I don’t need botox, then you now know what GOOD botox is
2020-07-20	can’t wait till this chemical peel is over so I can do my make up and feel myself again cause oh maaan it’s been a while
2020-07-20	Rapping about liposuction
2020-07-20	So are the Trump cultists who are spreading this stupid "Kamala got botox" shit more scared of her being VP or AG? AG Harris seems like she'd be more of a threat to their whiny white supremacist asses. Also, can these idiots learn what botox actually does?
2020-07-20	That is not Botox on Kamala Harris. That is very bad plastic surgery. It looks like she went to the same doctor Joe Biden went to. They get weird, tight eyes.
2020-07-20	Women get scrutinized and criticized for literally everything they do including aging so ffs leave Kamala alone. Everyone gets Botox. I’m getting Botox. I’m booking my appointment the second it’s safe to go to the Botox spa or w/e it’s called.
2020-07-20	Why are we just hearing about these plans to be an attorney, Larissa? Shouldn't we be seeing more footage of you prepping for that like we saw with Anfisa, instead of seeing footage of botox + you trying to vibrate your way to a 6-pack? #90DayFiance #90DayFianceHappilyEverAfter
2020-07-20	I feel like I'd go get botox and wine with Larissa and talk shit about people #90DayFiance.
2020-07-20	Larissa and all this Botox #90DayFianceHappilyEverAfter
2020-07-20	Botox makes older women look like weird, emotionless alien robots. It makes younger women who get it look like older women. If she's 30 you guess 40 because her forehead doesn't move.
2020-07-20	Why are them tummy tuck belly bottons SO damN high?!?!?!?
2020-07-20	mfs wanna drag kamala for botox like white people don’t start that shit in high school
2020-07-20	#Botox and #KamalaHarris does not warrant any discussion and it is hardly partisan. Who knows how many millions of women use Botox? It isn’t plastic surgery, it’s a temporary fix for wrinkles. Getting a whole new face is up to the individual, but people will always wonder why.
2020-07-20	Been looking at all of those #Botox side-by-sides of Kamala Harris and Melania Trump and whoever else, and MAN.... who the fuck cares????
2020-07-20	Okay, is it me, or can anyone else see that Larissa is just looking for someone to use to pay her way in the USA. Boob jobs, liposuction, lips enhanced. How do you afford this with no JOB??? Guys watch it shes looking for her meal ticket. Nothing more. I can read her fake ass!
2020-07-20	How the hell do you get Botox done and somehow look older than you did before getting it done @KamalaHarris
2020-07-20	Botox is a preventative treatment.
2020-07-20	.@KamalaHarris is a Botox botch. She looks like she is trying to turn white now. All this for attempts of becoming VP to a man riddled with dementia.
2020-07-20	Botox is trending and some of the men and women busting on people’s looks have absolutely zero self awareness. But it is a shame we still live in a society where women never feel good enough.
2020-07-20	wait, so Republicans, the party with the orange president, is disparaging Botox?
2020-07-20	Now that @KamalaHarris has all that botox covering up her face, she won't need a mask, right?
2020-07-20	Who cares if Kamala Harris has done Botox.Focus on bigger and more important matters- like organizing patriot breakfasts. Door knocking. Canvassing in neighborhoods to get out the voteWhy do you shame the looks of others? I no longer do it. It's not the right action.
2020-07-20	If you out here tucking your stomach into your pants like a Glock don’t DM me, hit up a liposuction specialist
2020-07-20	HAHAHA #Botox is trending with nearly 20K tweets.
2020-07-20	The left: ______ got Botox and looks like shit!The right: ya, well _______ got Botox and looks even worse!They all basically look terrible ok? It's petty shit.
2020-07-20	Someone had some messed up face work – Kamala Harris with extra puffed up cheeks. Botox or Plastic Surgery... Horrible thought!!! Imagine Harris or Duckworth as Biden's VP, neither are a "natural born citizen" can be President. Next in line: Speaker of the House Pelosi !!!
2020-07-20	wait we’re still shaming people for Botox? I thought we all collectively decided we were cool with that
2020-07-20	I would love some liposuction
2020-07-20	WHO FUCKING CARES IF KAMALA HARRIS GOT BOTOX.....are you all blind...first off trumpers your First Lady was assembled in a factory and has none of her original parts.....and dems...look at joe he’s pulled tighter that a bulls asshole in fly season. #KamalaHarris #botox
2020-07-20	Ok seriously what's the endgame of botox, especially the widespread use among the elites? Clearly no one is fooled by it, so they can't honestly believe it's making them look younger. Perhaps a sort of dehumanization psyop to discredit natural beauty in favor of soulless mankins?
2020-07-20	Deciding to card people or not is weird right now. Like I can only see half your face but that forehead is definitely over 21. #masks #botox?
2020-07-20	Are those tennis balls in your cheeks or is that caused from the Botox
2020-07-20	Who hasn’t had #Botox? It’s common & quite popular.
2020-07-20	TRUMP/PENCE or BIDEN/BOTOX 2020?
2020-07-20	OMG how hideous hopefully it’s just Botox
2020-07-20	I am so over the sexist criticism of how ANY woman chooses to look. #Botox
2020-07-19	I still stand by my bet that Biden will choose Kamala Harris to be his running mate. And she probably knows, which is why she got Botox before it is announced.
2020-07-19	I say yay @KamalaHarris #Botox saved me from optical migraines...do you & Fck the haters!They’re all a bunch of misogynistic asshats anyway.Actually, please don’t fck ‘em!#TraitorTrumpKills
2020-07-19	Botox didn’t do well for Kamala Harris and neither did sleeping her way to the “top”
2020-07-19	I guess now we know why zookercorn's skin is so smooth!! He's not a robot he just takes the sun seriously as a threatAlso probably botox
2020-07-19	Rocky said “pussy hole tight like a tummy tuck mmm “
2020-07-19	i wanna do a chemical peel so bad
2020-07-19	I’d make fun of a man with Botox like that too. Just sayin.
2020-07-19	Too much botox when the kids ask you..where's my mommy?
2020-07-19	Melania has more Botox than Kamala by a mile. I’m sure all the pundits on Fox get it too. Why are the right always such hypocrites?
2020-07-19	Botox & so what? What’s this hullabaloo?
2020-07-19	Fantasizing about getting a tummy tuck fr
2020-07-19	my chinese classmate got double eyelid surgery wtf
2020-07-19	Work sucks but not being able to buy what I want and get my regular botox would be worse.
2020-07-19	I don’t know why Botox is trending but I’ll just preemptively ask that we please stop commenting on women’s faces and bodies. Thanks.
2020-07-19	I love to see the left FREAK OUT over conservatives talking about @KamalaHarris and her black market Botox, yet these same snowflakes will chastise Melania every minute of every day the lefts hypocrisy is what keeps a lot of independents like myself from voting for them.
2020-07-19	Why do people try to stigmatize Botox? Like have you ever seen Death Becomes Her? Isn’t everyone looking for the magic to keep them lookin young & good forever? Kellyanne’d Botox was a gift to her, & it looks like Kamala did not get Botox she got a little lift but so what
2020-07-19	Why kind of small D..k men are spending time critiquing whether Kamala Harris got Botox or not it's normal for women to be mean to each other but what kind of man does it. I'm not a fan of hers but I'm not that type of man with low self esteem to e mean about a woman's face
2020-07-19	Now that Botox is trending I just want to say that it has one of the deadliest toxins as one of the ingredients and the fact that something so deadly can become harmless in tiny quantities is pretty awesome. Science nerd out.
2020-07-19	I was mad today.Then I saw @kanyewest crying, Mexican Militias, @KamalaHarris Botox, @DrAnthonyF give NYC a handy, Morons Rioting, Zuckerjesus Walkin on the water, and Joe Burden giving out Ice, you know, the thing.Now I'm laughing.
2020-07-19	It’s not that we care that Kamala got Botox. Go ahead and get it. The issue is that she looks ridiculous.
2020-07-19	Botox is trending but not for the reasons I thought it would be. Almost thought I missed a sale!
2020-07-19	We live in a society that demands women be beautiful, a society which constantly sells them beauty ideals, and then we condemn women for trying to adjust to societal standards? There is no winning here. That being said, I fucking love botox.
2020-07-19	A lot of trolls in here commenting on Kamala Harris and her supposed Botox. Some scary conspiracy theorists, and I even saw a Tulsi Gabbard supporter piling on. Gee. I wonder what they would be afraid of, and who they support.
2020-07-19	Did Kampala Harris have Botox? Maybe. The right is absolutely cherry picking screen grabs to make her look dramatically different. But whether she did or not doesn’t really matter. Can we focus on the substance of a black woman’s ideas instead of policing her face?
2020-07-19	Wow, Kanye West got a face full of Botox. Didn't move when he fake cried.
2020-07-19	wyd hoes i got chosen for some student leader thing might be offline for a bit
2020-07-19	I love that #Botox is trending and everyone is freaking out. It’s not your body so don’t worry ab it. It ain’t that hard
2020-07-19	I don’t care if Kamala had a Botox treatment. If she did, good for her. You know what I care about. That trump is a fuc*ing moron and traitor to our country and he is killing us.
2020-07-19	Saw botox trending and was hoping they were having a sale
2020-07-19	Guessing botox is trending because of Kamala. She must be psyched.
2020-07-19	They ALL get Botox. Bernie, every single Trump, Biden. Because you all talk about their faces.And I get Botox too- right on my forehead.So. What.
2020-07-19	The internet is a tough deal.At least Kamala Harris isn't trending for shagging Willie Brown. By the way there's a difference between Botox and facial reconstruction.
2020-07-19	I still want Botox
2020-07-19	Botox and 'fillers' are as common as hair color and teeth whitening! Both men and women are doing it.
2020-07-19	my allergies have been so bad that last night I had a dream that the hospital didn’t let me go inside for my Botox follow up appt tomorrow because I sneezed while they were taking my temperature
2020-07-19	I am seing the botox on my trends lists . Granny could use. shot or two Fax me .
2020-07-19	Anybody ever try laser hair removal?
2020-07-19	also lmao how fucked that we're talking about female senators getting botox now, but Breonna Taylor's murderers have yet to be arrested; there's so many bigger issues that should be talked about before complaining because you dislike a woman's self/skin-care routine.
2020-07-19	In 2018, a dozen camels were disqualified from a Saudi beauty pageant for receiving Botox injections to make them more attractive.
2020-07-19	My postpartum gifts to myself are gonna be laser hair removal and lip fillers and I will fight anyone who says that’s wrong.
2020-07-19	People are so insistent that women look younger than their age and also so obsessed with shaming women who get fillers and Botox. You can't do both. You can't post pics of J.Lo like OMG SHE'S SO HOT FOR 50 and then shame someone for getting Botox.
2020-07-19	Kamala harris was already very scary before the botox
2020-07-19	Botox. Really? BFD!
2020-07-19	Just in case your weren’t ready. Side by side pictures of Kamala Harris wondering if she had Botox is the tip of the misogynistic iceberg of bullshit we should be expecting to come at any woman tapped as VP.
2020-07-19	Two things twitter never seems to understand: the meaning of HIPAA and how botox works. FFS!
2020-07-19	I love Botox. Speaking of...time for a refresher!!
2020-07-19	LMFAO isn’t eyelid surgery a thing ??
2020-07-19	I showed up late to my friend’s Botox party. It’s ok, she didn’t look upset.
2020-07-19	Kamala for sure had Botox and filler but I get both so I’m not even mad at her.
2020-07-19	Botox - why are women so obsessed with surgical perfection, nature made you all so naturally beautiful. I dunno but i think those who do that are missing what most guys like. real and natural. even imperfections look like beautiful signatures when worn with confidence.
2020-07-19	I’m really not here for shaming other women in defense of Kamala Harris. Get Botox, get shamed. Don’t get Botox, get shamed. Woman can’t win and seeing women on twitter bring up plastic surgery other female public figures have had doesnt sit right with me.
2020-07-19	Once I’m fully recovered, and can get my Botox touched up again, it’s over for you bitches
2020-07-19	I really left that chemical peel from the Ordinary on for 18 minutes because my alarm didn't go off. Chileeee. We praying
2020-07-19	Thinkin about doing another chemical peel. First one I did was over two months ago.
2020-07-19	Ppl are taking some low quality screenshot of Kamala Harris and shaming her for botox. I’m just like ??? 1st of all everyone should get botox it’s amazing and 2nd of all if that ss was anything other than a shitty ss it would be FILLERS you should be dragging. EDUCATE YOURSELVES.
2020-07-19	I thought Botox was used for migraine headaches?
2020-07-19	Everyone talking about Kamala Harris getting Botox, and I’ve gotta say - that shit is the only thing I agree with her on. Botox is amazing for both cosmetic and medical uses and I LOVE it. Quit shaming people for doing things that make them happy lol
2020-07-19	Botox? I don’t care. Why do you? It’s a personal choice. Has nothing to do with intelligence, integrity, ethics, kindness, honesty, yadda yadda
2020-07-19	I don't care if Kamala had botox or not.I care that a bunch of white women are spearheading my Senator's cop antics because they LOVE black people controlling and obeying white man's law.
2020-07-19	whoever did kamala harris’ botox and filler needs their license taken away. these things can be done tastefully without making you look crazy
2020-07-19	BOTOX #WaxFace @IvankaTrump
2020-07-19	Kamala Harris’ face looks like a pool float with all that botox they stuffed in there!!
2020-07-19	Botox is trending because of Kamala and now they're going "Whataboutism" for a cop vs Nazis.It's just easy to say fuck both sides.
2020-07-19	The deplorable Trump trolls really couldn't think of anything better to do today than complain about how beautiful Kamala Harris is and attribute her beauty to "botox".Grow up you incels!
2020-07-19	Some of y’all don’t know the difference between a paralytic and a dermal filler...and it shows. #Botox #Juvederm #Kamala
2020-07-19	Why the hell is botox trending? Is there a discount somewhere? I need some.... heard it's good for migraines.
2020-07-19	Just wear sunscreen and you won’t have to worry about Botox. Also don’t worry about if someone uses Botox, just guide them to someone who actually knows what they’re doing.
2020-07-19	Kamala Harris’ face looks like paper mache! Botox gone wrong? Maybe antifa did this to her?
2020-07-19	Can we stop evaluating women on their appearance? Kamala Harris’ worth is more than a little too much Botox! We’ve all been there!
2020-07-19	We gawk at Renaissance-era women who used lead-based foundation for an alabaster glow, or dropped essence of nightshade into their eyes to dilate their pupils.Meanwhile our generation injects a virulent toxin into its wrinkles to look young. Hooray for poison-faces! #Botox
2020-07-19	Botox trend is nothing but Russian installed bots threatening our people. The real Americans. Twitter, police your site!
2020-07-19	I’ve never done Botox. It’s disgusting and a neurotoxin ... people with it don’t look any younger either. It looks creepy. Anyone who injects botulism into their face deserves to be ridiculed.
2020-07-19	imagine roasting someone for too much botox when it's actually filler lmao
2020-07-19	I don’t like Kamala Harris but don’t shame her for what she chooses to do with her body. If she likes the way she looks with botox let her feel that way. It’s not your place to decide.
2020-07-19	What in the world did Kamala Harris do to herself? Was she bit by a blowfish? Or did some docter force botox on her? #botox
2020-07-19	If you’ve had Botox, that’s your business.
2020-07-19	Using my tax return (if there is one) on laser hair removal so maybe i can stop wanting to skin myself
2020-07-19	why is botox trending wtf
2020-07-19	Botox It's called getting sleep while being off the campaign trail.
2020-07-19	Senator Harris gets botox.Mayor Bottoms plays the victim card.The Veepstakes is ramping up and getting ugly.Whoever is the first VP hopeful to call for national mandatory face masks gets tapped.The Democratic Party is lost.
2020-07-19	Would you ever try Botox? #botox #COVID19 #ItsOkayToNotBeOkay
2020-07-19	nobody has ever looked better after getting botox.
2020-07-19	People are literally so mean and degrading like who gaf if you got botox or plastic surgery or if yoy did something that made you happy. Stop shitting on othet people and just let them live and love themselves. LEAVE PEOPLE TF ALONE...
2020-07-19	tummy tuck bellys be buff as shit
2020-07-19	Why would anyone even consider getting botox? The results are always horrifying.
2020-07-19	I swear the first couple times I got Botox for migraines it made my eyebrows weird af. You better be something special if you’re gonna come for Kamala.
2020-07-19	Botox is literally a toxin.
2020-07-19	We must be bored this Sunday if Botox is even trending
2020-07-19	i’m gonna get eyelid surgery like idc which eye but can they at least match
2020-07-19	Just a reminder to all the ladies out there who aspire to hold public office: apparently that your Botox application be deemed unnoticeable is of much greater significance than any statement you make on the death of a civil rights icon.
2020-07-19	Botox is trending and honestly, after this year, it should be free for all going forward
2020-07-19	All this ridiculous chatter about @KamalaHarris & whether Kamala did or did not get Botox highlights much of what's wrong in this country:- misogyny - reducing/judging women on looks- an emphasis on appearance over substance- too many people who can't MIND THEIR OWN BUSINESS
2020-07-19	Trump's followers are getting after the possibility of Kamala Harris's use of botox over the fact that Donnie uses a tube of Bronx Color #BHC06.
2020-07-19	Why would I care that @KamalaHarris had #botox? I want fuckin botox. I care that she's opposed tom progressive policies and actively contributed to the incarceration of non-violent drug offenders. Kind of a shitty identity politics pick of a VP tbh.
2020-07-19	And I hate them magazines, aimed at insecure teensThat make ten year olds race to grow upHey kids let's all be anorexic, or betterEat chocolate until you throw upKeep your Hollywood stars, and their stupid carsAnd the Botox, that makes them look fucked.
2020-07-19	Who tf cares if someone gets Botox?
2020-07-19	I want Botox yes I do
2020-07-19	WHO CARES IF A WOMAN GETS BOTOX!! There are a million other issues more important than Kamala Harris's potential botox.
2020-07-19	He was found with a botox tube up his butt and its been on for hours. Its NOT a pretty picture
2020-07-19	Saw why Botox was trending. Thought it was a new medical application or something worthy of clicking on. Silly me
2020-07-19	Who cares whether kamal had filler or Botox? Is it in any way relevant to anything?
2020-07-19	Maybe Kamala Harris gets migraines. Botox is used as a medicine.
2020-07-19	getting a chemical peel this weeeek
2020-07-19	Kamala Harris Botox? Oh FFS people. Eye. On. The. Ball.
2020-07-19	Maybe instead of shaming women who get botched Botox, y’all shame the society and the standards that makes women feel the need to get Botox in the first place.
2020-07-19	This is like the 3rd time this week that Trumpers, Russians and angry BernieBots have tried to bring down Kamala as the VP choice. Now, with #Botox Sorry Losers, it ain't gonna happen. #BidenHarris2020
2020-07-19	Who cares if Kamala Harris used botox? There is still a pandemic going on with no end in sight, people getting sick, dying, losing their jobs. Focus dummies FFS
2020-07-19	Botox is trending
2020-07-19	Who cares if a woman gets Botox? Why are y'all so pressed about Kamala Harris??More importantly, what do y'all think the aging men you idolize have been doing to their faces for all these years??
2020-07-19	Kamala Harris can’t be too proud of her face lift or botox fail. She’s still riding her pre-fail on her profile pic.
2020-07-19	I am less interested in the face than the fact that it looks like #Zuckerberg got ass botox
2020-07-19	Just blocked 20-30 users tweeting about Botox and Kamala Harris. Easy, fun, relaxing.
2020-07-19	Will #Botox make a saggy butt stand up? Asking for friends .If you have to change your looks so people are happier seeing you , choose another audience .Cheaper, safer and you do not have to redo it.
2020-07-19	Leftists bash Trump for being orange, being fat, and having bad hair, but cry about #misogyny when we mock Heels-Up-Harris's botched plastic surgery. #Botox #Kamalasface #equalrights #bluewave
2020-07-19	people still shaming people in 2020 for getting botox?? shit bitch i need to get it so i can get rid of these damn migraines fuck
2020-07-19	I don't care if it is Kellyanne or Kamala, can we stop talking about every time a professional woman looks different on TV? Botox, no botox, weight changes, makeup-- it's none of your business. Leave a compliment if you want, but stop being so critical of women.
2020-07-19	Botox is trending... haha, Twitter is great when it loses control of the narrative.
2020-07-19	#Kamalasface may have FILLERS but not Botox. Botox lifts/stretches whereas Fillers “fill in” spaces. #TheyreNotTheSame
2020-07-19	Finally did a chemical peel and my face looks a mess
2020-07-19	Oh my gosh....Kamala Harris looks like Gretchen 'the Grinch' Whitler. Is that botox?
2020-07-19	Apparently what people look like is really important to trump supporters. Weird. #botox
2020-07-19	There is nothing wrong with Botox. The End.
2020-07-19	That is either too much Botox for Kamala or that is her “sucks really hard” face Can’t decide as they look the same
2020-07-19	It appears botox is trending because people don’t actually know what botox does
2020-07-19	Can we just put an end to commenting on women’s appearance in politics? Disgusted with speculations about whether Kamala Harris got botox. Women are either criticized for letting their age show, or they’re criticized for undergoing procedures to look younger.
2020-07-19	.@KamalaHarris It's OK to come out and let the world know you have those migraines, and botox was your cure, abate, a bad one.
2020-07-19	#botox Harris will never look as good as Melania
2020-07-19	Y'all wanna talk #Botox? 19 shots into spastic muscles, every 90 days.
2020-07-19	Really hard to be expressive on account of a mask and also botox
2020-07-19	Y’all going nuts over Kamala Harris and a little Botox. Chill out. With the nonstop barrage of “breaking news” the girl has zero time to let her face settle. We got bigger issues than a little overdone ‘look of surprise’
2020-07-19	Just want another ml, rhinoplasty, new tat n a new car , not askin for much
2020-07-19	I Botox.
2020-07-19	Wow. Kamala Harris does an interview in shitty lighting and conservative twitter is here trying out all their most misogynistic Botox material. BUT HAVE YOU PEOPLE SEEN YOUR FANTA FUHRER? Sit the fuck down.
2020-07-19	Ah, it's good to know that a killer pandemic and an impending dictatorship hasn't caused any growth in humanity and people are still calling out people's looks and trashing them on social media. #Botox
2020-07-19	Why. Does. It. Matter. If. Someone. Uses. Botox?! Please tell me misogyny isn’t a thing
2020-07-19	why the fuck should we care if Kamala Harris got Botox? I mean really, WHY THE FUCK SHOULD WE FUCKIN' CARE?
2020-07-19	someone send me money to get laser hair removal treatment
2020-07-19	Looks like Donny boy got a little filler, botox and a color job heading into November. It WILL NOT help your ratings. Sorry Donny boy.
2020-07-19	in a really bad place and the one thing i know that would lift me up is botox
2020-07-19	Oh cool, Watt Malsh Blog has opinions on Botox.
2020-07-19	I see #botox is trending. The irony of not being able to access botox during one of the most stressful, and therefore eyebrow expressive, times in my life is not lost on me. Please wear a mask for the sake of my 11’s.
2020-07-19	Ok so Kamala might have had Botox so I guess Trump needs to be elected to another term.
2020-07-19	Cannot wait to start laser hair removal. I am MFn tired, ok!?
2020-07-19	I get Botox every three months and all I’m saying is Kamala Harris is able to move her face way more than I am
2020-07-19	#Botox During the break Kamala might well have gotten her hands on a jar of "skin brightening" face cream since her skin tone looks lighter. Did it melt her face or is that the horrific work of a blind plastic surgeon?
2020-07-19	#BOTOXGive it a rest.My God, what #MAGAT female wouldn't jump at the chance to get a BOTOX injection?So the hell what!It's not like she's sleeping around with everyone in the Trump campaign. (#HopeHicks )
2020-07-19	Who finds these Botox lips/faces attractive? #90dayfiancebeforethe90days
2020-07-19	Seeing someone’s possible Botox or plastic surgery can be disturbing, sure. But let’s remember that their faces themselves aren’t hurting anyone and remain focused on what IS hurting others. COVID. Racism. Poverty. Climate change. Donald Trump. Etc.
2020-07-19	We’ve got a malignant narcissist in the WH sending secret troops out to pull peaceful protestors off of streets and we are really talking about Botox today?
2020-07-19	Kamala Harris should sue her plastic surgeon and lay off the Botox.
2020-07-19	#Botox? You fools. Is this how you are spending Sunday afternoon? This is a LIGHTING issue. If you don't take selfies, you will not know what I am talking about.
2020-07-19	I’m sure this whole botox brouhaha will be replaced by a new distraction by Tuesday after lunch: the cosmic time in the universe.
2020-07-19	I highly recommend @botox @chronicmigraine
2020-07-19	Watching a Botox show which isn’t good for me cause I’m about to make 3 appointments
2020-07-19	Whether or not Senator Harris used botox is her choice. Stop talking about it like it's some deep character flaw.
2020-07-19	My first time using hyaluronic acid (yes I'm very late) and I'm so surprised at how sticky it is
2020-07-19	I can’t believe i done paid for a tummy tuck and can’t get one
2020-07-19	Kamala got a little too much botox
2020-07-19	Fuck this I’m getting a tummy tuck
2020-07-19	Personal appearance jabs are juvenile. Having said that, I really wish women would stop going overboard with the botox.
2020-07-19	I want Botox and a roomba
2020-07-19	“Botox” is trending bc people are speculating about kamala harris?? y’all...
2020-07-19	Clicked to see why Botox is trending, and once again, I realize that people don’t know how Botox works yet blame it for EVERYTHING. If KH had Botox done, she wouldn’t have the horrible wrinkles on her forehead that form when she raises her eyebrows.
2020-07-19	Hey @KamalaHarris your new botox made you look worse than normal. And yes, thats possible. Your living proof. Did you get tips from @SpeakerPelosi ? Maybe you can also spend 140k of OUR MONEY ON BOOZE PER YEAR. Im sure that hag can give you tips
2020-07-19	When you see #Botox trending and you know even before clicking its about Kamala Harris
2020-07-19	Adding hyaluronic acid and retinol to my skin care routine. Wish me luck. Fingers crossed I turn gorgeous!
2020-07-19	Hasn't Kamala Harris ever watched 'Botched?' Go to those guys for surgery! This is more than bad Botox I think.
2020-07-19	thinkin about getting botox injections into my eye bags
2020-07-19	Kamala Harris seems to have gotten Botox and now her eyebrows are upturned and raised. When will it be okay in society for women to look like older? #KamalaHarris
2020-07-19	Oh yeah, I forgot to tweet this after that RT. Wrinkles > frozen Botox face. Always.
2020-07-19	If I don’t get my botox done soon I’m going to be fuming, and you’ll actually be able to tell
2020-07-19	Looks like Biden’s first big decision will be to choose Kamala Harris as his VP & she’s gone and destroyed her face w/Botox..Probably a bad omen of how a Biden presidency would go.
2020-07-19	Laser hair removal appointment coming up & I’ve never been so excited lol. It be so peaceful
2020-07-19	someone mentioned kanye not taking his medication because it was making him bloated and with the talk of the liposuction, i can't help but wonder if there's truth there.
2020-07-19	I’m gonna get rhinoplasty yo make my nose ginormous
2020-07-19	I’m getting a tummy tuck next year
2020-07-19	If you have issues with blemishes, whiteheads, blackheads and/or large pores I suggest investing in a microdermabrasion kit. I wish I had one when I was in middle/high school I’m sure it would’ve helped with my acne
2020-07-19	did I really just make a consultation to get a rhinoplasty? yes
2020-07-19	So I did a chemical peel on my forehead this morning. @Stef_Iam don’t come for me when you see this. It is peeling already
2020-07-19	My whole body got to get laser hair removal
2020-07-19	As soon as this baby is out I’m coming for you Botox. I’m not even 26 yet. Go away wrinkles.
2020-07-19	Rhinoplasty soon come please
2020-07-19	Botox party
2020-07-19	Watching a plastic surgery programme on Netflix and I really want to know if the people that get the surgery and fillers etc can then afford to keep up the maintenance, because botox and fuller don’t last forever so do these people only look good for 6months?
2020-07-19	Quick shout to the Botox Bimbos
2020-07-19	+ 140K have died in the of Covid-19 & people are tweeting about botox How did we get here
2020-07-19	Do not cry when having just applied hyaluronic acid night serum. That stuff fucking BURNS under tears. Might improve my face though
2020-07-19	I look like a shedding reptile from this chemical peel
2020-07-19	All the ladies typing out about #Botox on Kamala, you are all jealous. Why don't you mention how your botox isn't going anywhere because you won't wear a mask for 2 weeks to end the pandemic?
2020-07-19	my opinion is that all rhinoplasty always makes the silhouette look less interesting
2020-07-19	Looks like Kamala Harris got Botox
2020-07-19	Can @RealDoctorMike make a video on fillers and botox would love his insight.
2020-07-19	#Botox trend is proof Putin is TERRIFIED of Kamala Harris being Biden's VP pick, since it's 90% Russian click farm troll & bot driven. They SHOULD BE OUT OF THEIR MINDS SCARED AF.Funny how Vlad, Trump, & the #GRUGOP are so scared of strong women.
2020-07-19	sub bitches
2020-07-19	FyI botox does not give you squinty eyes but a BAD forehead lift would #Kamala
2020-07-19	Nancy Pelosi looks good/Kamala Harris & they surely dont look "enhanced"- Given the tits on everyone in the Trump "family" & the ever diminishing noses of Ivanka et al. . .I can't believe this BOTOX talk. . .but clearly BOTOX is a good reason to ignore kids in cages/Covid/treason
2020-07-19	Trumper trogdolytes posting Kamala Harris botox tweets is most welcomed.There cannot be a more reassuring indicator of how fearful they are of Nov 3.This is it. This is all they have left folks.Get ready for the Nov 4 party my fellow true Americans.
2020-07-19	I can’t wait to get my boob job, buccal fat+ double chin removal, second rhinoplasty, and brow lift lmao maybe then I’ll be happy
2020-07-19	Liposuction or natural?
2020-07-19	Are y'all seriously botox shaming? GTFOH
2020-07-19	bitches be wanting a rhinoplasty but what they actually need is a lobotomy
2020-07-19	I don't give a shit if Kamala Harris had botox or not. But the #DonaldTrump sycophants are sure focused on it. Maybe they're upset that their lord and master was decimated by #ChrisWallace.
2020-07-19	some eyelid surgery and a lip corner lift sounds just about right rn
2020-07-19	y’all i wasn’t trying to be mean i was just calling out a bad botox job lols don’t b mean oh and btw acab
2020-07-19	Time for another chemical peel.
2020-07-19	Hyaluronic acid is not an exfoliator
2020-07-19	Ugly, angry people want facial surgery to make them look happy.I get botox every 6 months. I always look happy
2020-07-19	I remember when Twitter was obsessed with Amy Klobuchar's bangs, and now it's Kamala Harris's alleged botox? But sure, there's no misogyny in politics.
2020-07-19	.@SenKamalaHarris should be poster woman for who shouldn’t get Botox. She looks horrible and should beg for a refund.
2020-07-19	thinking about breast augmentation
2020-07-19	OR someone pay for my tummy tuck or fat transfer for my birthday
2020-07-19	Rich mum has had wayyyyyyy to much Botox & filler!!! #RichHousePoorHouse
2020-07-19	I see Botox is trending but no sign of Kamala Harris. Hmmm.
2020-07-19	Kamala Harris looks like she overdosed on John Kerry's botox.
2020-07-19	Oh gal thank you don't forget botox exists never opening
2020-07-19	Can we not plastic surgery/Botox/fillers/looks shame people. Thanks.
2020-07-19	Say what you will.. but please stop calling Botox, plastic surgery Botox is an injection. No slicing and stitching happen.. #TheMoreYouKnow
2020-07-19	Kamala’s Stunt Double Needs To Lay Off The Botox, Geezus!!!!! Oh Wait!!!! #KamalaHarris
2020-07-19	Most of our income goes towards the horses, and a bit of botox maybe?#RichHousePoorHouse
2020-07-19	I normally do not comment on people’s looks. Who am I to judge?... I’ll consider this a PSA for the ladies out there. Nothing wrong with aging gracefully.. wrinkles here or there are a life well lived, you know? Nothing wrong with a little Botox or filler either.. 1/
2020-07-19	My future husband gonna have to sign a contract stating he is obligated to pay for a tummy tuck + new boobs after we’re done having kids
2020-07-19	Y’all know my feelings on Jean Grey. How are you the most powerful mutant but a migraine shuts you down every time you use your powers? Like damn y’all ain’t got no Excedrin on the plane? A lil Botox?
2020-07-19	Also, I want a tummy tuck??? Someone plz give me money or a rich mom who isn't insane and doesn't tell me to go to rehab when I simply want her to acknowledge my feelings???
2020-07-19	Wow does she drink Botox by the pint load. #richhousepoorhouse
2020-07-19	Oh my god this sMothered show is INSANE. This girl's mother announced her daughter had gastric bypass to her entire family lol then announced she's paying for a tummy tuck I'm CRYING
2020-07-19	If @KamalaHarris would govern in the same way she uses Botox and fillers, America will be broke quick.
2020-07-19	Natural girls still winning. Miss me with the Botox, overly done Lip injections, ass inections and outrageous body shapes.
2020-07-19	You can love your body and still want to get work done. Like I’m for sure getting new boobs. & I’ve considered a tummy tuck too. Like who cares what people want to do with their body. It doesn’t concern anyone.
2020-07-19	I don’t know who needs to hear this but.... please start using Hyaluronic Acid Serum
2020-07-19	N He Got Dat Tummy Tuck
2020-07-19	I'm guessin' Kamala went to Nancy's Botox guy, getting ready to run as #PuppetJoe's successor. #KamalaVsTrump2020 #KamalasFace
2020-07-19	Had my consultation for my tummy tuck and breast augmentation today!Pre-op clearance and scheduling happens this week!I’m super excited to be doing this!
2020-07-19	Should i get a tummy tuck?
2020-07-19	Ke kopa donation for liposuction? @felicity_teatea #lipo
2020-07-19	20 but bar dey for tummy tuck and yansh. Girl 20 dey different from Man 20, na so e dey for bible
2020-07-19	I got laser hair removal for the first time since quarantine started & bc of the new covid guidelines they can’t use the cool blaster while lasering. BITCH. The pain. I won’t be going back until the cool blaster is allowed back
2020-07-19	Where can I go for laser hair removal in Miami??? Places that are great for all skin tones
2020-07-19	Had a microdermabrasion facial two days ago and my skin looks like I have a filter on it . My dark spots are slowly fading I love this for 100$ that was worth it
2020-07-19	Drake’s tummy tuck is... suspect
2020-07-19	Botox is trending because conservatives have run out of valid talking points #BLM #PortlandKidnappings #Military #TrumpVirusCatastrophe #COVID #RonDeathSantis #TaxReturns #RussianBounty #RogerStone #WearYourMask #schoolsopen
2020-07-19	I want tatooes i want tattooes but i cant get any FUCJINF tattooes cause i cant get laser hair removal if i get them so i have to wait till i have money for laser which is like.... years... im so UPSET
2020-07-19	I’m getting my first laser hair removal session Thursday and I’m eggscited
2020-07-19	Kamala Harris’ looked like she got botox injections to improve her looks. whoops , it didn't work
2020-07-19	Can anyone say...BOTOX LUNCH?
2020-07-19	Me rolling up in Virginia from California, like...hey, y’all got Botox here?
2020-07-19	Just here on day 4 of severe sunburn looking like I got a chemical peel...
2020-07-19	Charlize Theron really has been looking the exact same for the past 20 years, I want to know who does her botox so I can learn
2020-07-19	My nigga not a tranny what the fuck he got a body for? And he got that tummy tuck
2020-07-19	Hey @ScottAdamsSays, did you see that Kamala got her face pumped with Botox? It looks terrible, BUT she obviously had it done to prepare for something big...like a VP announcement. I think your prediction will be proven right.
2020-07-19	After I give birth to my baby I want a tummy tuck
2020-07-19	Starting a gofundme for my nose job, lip injections, liposuction, boobs.....honestly the list goes on and on sooooo where can I purchase a new body?
2020-07-19	This lady on botched went to get a LIPOSUCTION in Peru and she woke up with a nose job bc the doctor did it as a “favor” idc there would’ve been people dying that day he destroyed her nose
2020-07-19	So done with these bitches with the Botox Nancy Pelosi Kamala Harris you look fucking ridiculous and insane. And you talk shit.
2020-07-19	Alan Shearer looks like he's had major botox around the eyes
2020-07-19	I want to go for a chemical peel. Is it better than a facial? Does it correct superficial damage? My skin is currently quite displeased
2020-07-19	Anyone want to pay for my laser hair removal treatment?
2020-07-19	I'm late to this but Take-chan showing off his smooth forearms from laser hair removal is the gift my Sunday needed.
2020-07-19	have any of y’all gotten botox/fillers in your face or lips?especially if you got lip fillers while already having fairly large lips, please message me or respond, i have questions that google hasn’t been able to answer (to guide my experience with fillers)
2020-07-19	I can’t wait to get Botox when I’m in my late 20’s
2020-07-19	1000 dollars for a tummy tuck??? Okay I’m getting one
2020-07-19	Yep. Definitely never getting Botox.
2020-07-19	idc, I’m getting a rhinoplasty
2020-07-19	I’ve joked about getting Botox to help my sweating issue. DC’s humidity has me looking up doctors, I’m tired of changing shirts daily. Send recs
2020-07-19	I get a lot of questions on how i don’t get razer bumps and if I get laser hair removal & it’s a no to the laser lol I wanted to but they denied me bc I have a skin allergy to the sun so I’d get burned. For the razer bumbs on the bikini areas I don’t shave
2020-07-19	Chase had his head on my belly this morning and Landon kicked him in the head hard as hell
2020-07-19	kiiiiiinda want another syringe of lip filler and Botox but Michael will be so upset if i even mention it
2020-07-19	I just learned that you can get Botox treatments to help with chronic migraines. When I come out with a new jaw just know that it was in benefit of my cranial health
2020-07-19	So are we assuming that Kamala’s Botox overdose is because she knows she’s getting the VP nod, or a last ditch effort to convince Joe that she’ll do whatever it takes to get the nod???
2020-07-19	Did @AnilKapoor sit with @sonamakapoor during her Botox sessions ?? I am curious Sir, please tell . She must have worked on herself a lot lot more than Kangana, right ?? #karanjohargang #KaranJoharIsBULLY
2020-07-19	I finally got my Botox and my filler re-up
2020-07-19	i am 1000% getting jaw filler with my botox as soon as i’m allowed #skinny
2020-07-19	Hey @SenKamalaHarris,@SpeakerPelosi called and wants her Botox back! #KnowWhen2SayWhen
2020-07-19	If you’re not around or there for me during my pregnancy don’t expect to be around my child.
2020-07-19	They should put Torey lanes little ass in the scared straight program
2020-07-19	anyone ever try botox for migraines? did it help?
2020-07-19	It’s weird that people get work done on their face at our age. Botox, lip injections, etc. wtf are you guys going to look like in 10 years
2020-07-19	I can’t wait to get Botox on my forehead
2020-07-19	Kamala Harris got botox injections and was trying to pass off her fake black accent on Al Sharpton's show, if she isn't the VP pick it won't be for lack of trying
2020-07-19	notairox #botox
2020-07-19	They still haven't invented that " Eternal Sunshine of the Spotless Mind " machine , but then I remembered they have invented botox and that gives me the opportunity to look in the mirror and no longer see the sadness and pain of the past few years .. now I just need the $
2020-07-19	Anyone got a chemical peel? How long did you go without working out ?
2020-07-19	Thinking about getting laser hair removal on my pubes, but will def freeze a few just in case
2020-07-19	Been developing hypopigmentation spots on my face. Little patches of skin much lighter than the rest of my face. Sasa hizi ni shida gani . And no, I've never had a chemical peel. I haven't chemically exfoliated in about 2 weeks. Two new patches today.
2020-07-19	I see so much people doing Botox. Just be wrinkled
2020-07-19	I want a tummy tuck but maybe after I have kids. If I don’t have kids, ima be mad asf
2020-07-19	charli damelio is a QUEEN bro she’s out here dancing like there’s no tomorrow right after getting a rhinoplasty like sis teach me your ways cause i got the surgery done 3 weeks ago and i’m still in bed
2020-07-19	Has every democratic woman in DC had her face filled with Botox?
2020-07-19	When I get liposuction nose job jaw reconstruction eyebrow lift and lip fillers then you will all see
2020-07-19	Kamala Harris does not have to mention she had botox injections because we all see the new face and the other one looked better.
2020-07-19	I’m bout to give myself a homemade breast augmentation cause I CAN NOT
2020-07-19	What's the smith machine ?It's like that one chick that gets liposuction to make her appearance better in illusion.It's going to make you feel better about yourself but it's not the same as the bar & will most likely cause imbalances in your body.
2020-07-19	If you’re a bbw and you get a tummy tuck /bbl PLEASE get your arms and thighs done. It doesn’t look cohesive
2020-07-19	nigga.... when i say I’m not drinkin NO more. I woke up next to my lashes, a broken nail, whole wardrobe on the bathroom floor & I threw up so much that my stomach flat enough to look like I got a tummy tuck.
2020-07-19	Honestly California is the most cost effective when it comes to laser hair removal. Mf in Michigan was trynna charge $100 for my kitty hair when I paid a cool $35 in LA like got me fucked up. And it was a lovely experience. In and out and super nice facility with nice staff.
2020-07-19	My nigga not a tranny why tf he got a body for, and he got that tummy tuck
2020-07-19	I thought elective procedures were off the table.Why is Kamala Harris getting BOTOX treatments?
2020-07-19	Y’all think a breast augmentation patient ever told a doctor to have her nipples pierced before they sewed them back on?
2020-07-19	I see Kamala Harris used her campaign funds well. However I would fire your Botox doctor immediately.
2020-07-19	Kamala did the works! Teeth bonded, whitened, Botox, eye lift, new nose, neck lift, new cheeks...damn...and average people can’t even get in to see their regular doctors!
2020-07-19	I want liposuction on my fingers because they’re chubby wubby and I HATE IT
2020-07-19	I complain about looking 12, but then apply retinol and hyaluronic acid serums every day.
2020-07-19	I want these covered immediately. Pick one or more and reimburse. Everyone who picks one and pays will receive a custom clip from yours truly.Hair - £50Toes/finger nails - £75Brows - £15Facial - £45Botox and Fillers - £510Spray tan - £30*Findom*
2020-07-19	50 million are unemployed and Kamala Harris thinks it’s a good time to get Botox
2020-07-19	That high fructose corn syrup dream America has is keeping her up at night. She doesn't feel great anymore because of her wicked ways and she thinks she can reclaim the delusion with more wickedness. She needs a therapist, some virtues and some self esteem but she prefers Botox
2020-07-19	Botox. Fillers. Veneers. NOW.
2020-07-19	I want to be rich so I can get LASIK & laser hair removal because I’m a lazy fucking bitch & I’m tired of shaving & wearing glasses/contacts
2020-07-19	microdermabrasion with kas tomorrow and we hella excited thanks anthony for gift
2020-07-19	I want a tummy tuck
2020-07-19	Oh yeah... Friday I got my very first chemical peel.
2020-07-19	Finally ordered myself an at-home laser hair removal gadget, after saving up for professional laser for years only to have the damn pandemic come ruin that plan. I'll still have to go to a professional for the most delicate areas but I'm excited get started at home!
2020-07-19	So remember I said I messed up my skin trying to do an at home chemical peel?, I used my OWN products and corrected the damage.
2020-07-19	The stealing of fat from a liposuction clinic scene in Fight Club reminds me of my days as an Assistant Surgeon in Lagos performing 1 to 3 BBLs per day. Some women's fat came out in a fine syrupy manner, you almost want to drink it.Others came out laden, and made you wonder.
2020-07-19	Does anyone know why your lips are always full, red, and just looking like you got Botox when you wake up?
2020-07-19	I wish celebrities who be puss Hong skincare lines would be more honest about the fact that they spend hundreds of thousands a dollars a year of laser and microdermabrasion treatments. Jhené a real one
2020-07-19	I need a chemical peel ... like ASAP
2020-07-19	botox at 19 sounds like something i wanna waste money on
2020-07-19	Guys say that want girls with no makeup all natural yet they are all over girls on social media with a full cake face, bbl, boob job, botox, and facetune up the butt I’m just a little confused
2020-07-19	Since I got Botox injections on my lips I can’t hold the water in my mouth when I’m swishing it’s the funniest feeling
2020-07-19	Can liposuction just be free? Like I didn’t ask to look like this and as hard as I try to get rid of it all my body NOT BUDGING!
2020-07-19	monnaiox #botox
2020-07-19	They said Drake got liposuction abs
2020-07-19	VollMitBotox - Part Of The Set.
2020-07-19	I just got my chemical peel
2020-07-19	every time I put the ordinary hyaluronic acid & niacinamide in my cart, I end up seeing a bunch of tweets & videos saying it broke them out and then I immediately remove them from my cart & repeat.
2020-07-19	To qualify for Botox for migraines you have to have 15 migraines a month. Ridiculous bc I heard it works. I have about 5-8 a month so I just have to suffer through smh
2020-07-19	Y’all my sister got Botox in her lips for her bday and when she went to blow out her candles last night she couldn’t bc her lips wouldn’t move lmfao
2020-07-19	I feel bad for people who don’t have supportive Botox mommies
2020-07-19	I need a liposuction these workouts ain’t it man
2020-07-19	can’t wait to start my laser hair removal
2020-07-19	fuck google every time i reasear,h one someone im inlove woth the firts suggestion is "is____ dead"fuck this shit
2020-07-19	Finally got my chemical peel I been needing
2020-07-19	Watching come dine with me where one guy is just berating a woman for having cosmetic procedures and praising his woman’s “natural beauty” His woman: oh babes l have got Botox. I love getting Botox thought you knew
2020-07-19	7years older is not a big difference my parents were married with thta gap does that mean i can too
2020-07-19	the fact that my mom is now doing research w me for my breast augmentation makes it that much more reeeeaaal
2020-07-19	one thing about me is imma get botox
2020-07-19	anyways my mom is going to get certified in dermal fillers and botox :’)
2020-07-19	*only talks abt jeno*me:ok thats enough of stanning nct
2020-07-19	Has anyone with regular Medicare, who gets Botox, had any issues with Medicare approving Vyepti? #MigraineChatQA
2020-07-19	Also guys liposuction/ fat redirection whatever is a fokken scam. I just watched someone gain 3x as much weight even with exercise and healthy eating and you can't even lose it. It's sad...
2020-07-19	i can help sum up a draft or give ideas when i put in effort but thats all. either that or i just do nth i cant take doing more
2020-07-19	Hi hello I will take 1x double chin liposuction please
2020-07-19	Anyway I’m just gonna make a whole bunch of self care appointments like getting a nose job and a wax and maybe microblqding my hairline and maybe a tummy tuck bc the only person I’m trying to please is me
2020-07-19	Laser hair removal top 5 best investments I made 2020
[truncated: 71,964 more rows]
