# Supplementary material for: Public Interest in Cosmetic Surgical and Minimally Invasive Plastic Procedures During the COVID-19 Pandemic: Infodemiology Study of Twitter Data
Source: J Med Internet Res. 2021 Mar 16;23(3):e23970. doi: 10.2196/23970 (PMC7968479; doi:10.2196/23970)
Supplement: Multimedia Appendix 2 [file jmir_v23i3e23970_app2.xlsx]

## Sheet: Sheet1
keyword	phase 1	phase 2	phase 3
kamala	9.37954e-05	3.55897e-05	0.0134156
harris	9.37954e-05	3.55897e-05	0.00922613
kamalaharris	#N/A	3.55897e-05	0.00243828
90dayfiancehappilyeverafter	#N/A	3.55897e-05	0.00187085
kellyanne	0.000234489	7.11794e-05	0.00357143
conway	0.000234489	7.11794e-05	0.00180734
kellyannepolls	0.000187591	3.55897e-05	0.00068419
kimberly	0.000140693	3.55897e-05	0.000683138
smothered	#N/A	3.55897e-05	0.000622947
royal	0.000140693	3.55897e-05	0.000622489
tranny	9.37954e-05	7.11794e-05	0.00118015
misogynistic	0.000140693	3.55897e-05	0.000498698
kanye	0.000797261	0.000213538	0.00243902
drive-thru	#N/A	7.11794e-05	0.000809108
statue	4.68977e-05	3.55897e-05	0.000379733
refuses	0.000234489	3.55897e-05	0.000378808
prince	9.37954e-05	3.55897e-05	0.000377297
php	#N/A	3.55897e-05	0.000377094
trending	0.000281386	0.000355897	0.00376125
giveaway	0.000515875	0.000213538	0.00212443
hyperhidrosis	0.000281386	7.11794e-05	0.000684814
subjectnow	#N/A	7.11794e-05	0.000683917
bbnaija	#N/A	0.000106769	0.000993281
nov	4.68977e-05	3.55897e-05	0.000322928
foreign	0.000234489	3.55897e-05	0.000322494
singing	9.37954e-05	3.55897e-05	0.000321854
katrina	0.000140693	3.55897e-05	0.000321578
ankles	0.000328284	3.55897e-05	0.000321337
officer	#N/A	3.55897e-05	0.000320838
supporters	9.37954e-05	3.55897e-05	0.000319812
messaged	0.000140693	3.55897e-05	0.000319778
kayleigh	#N/A	3.55897e-05	0.000319608
pre-op	4.68977e-05	3.55897e-05	0.000319285
policies	4.68977e-05	3.55897e-05	0.000319166
lump	0.000281386	3.55897e-05	0.000319115
pub	0.000140693	3.55897e-05	0.000318945
dentistry	9.37954e-05	3.55897e-05	0.000318674
revision	0.000515875	3.55897e-05	0.00031864
referral	0.000468977	3.55897e-05	0.000318353
floyd	#N/A	3.55897e-05	0.000318117
9am	0.000187591	3.55897e-05	0.000317763
differently	0.000234489	3.55897e-05	0.000317679
alleged	4.68977e-05	3.55897e-05	0.000316991
angela	0.00797261	7.11794e-05	0.00062383
racist	0.00060967	0.000249128	0.00187074
concluded	4.68977e-05	3.55897e-05	0.000264103
employee	0.000281386	3.55897e-05	0.000263616
boots	0.000328284	3.55897e-05	0.000263505
40th	4.68977e-05	3.55897e-05	0.000263435
ballsack	9.37954e-05	3.55897e-05	0.000263061
grape	9.37954e-05	3.55897e-05	0.000262964
dread	4.68977e-05	3.55897e-05	0.000262715
collins	0.000140693	3.55897e-05	0.000262702
hopeful	0.000140693	3.55897e-05	0.000262495
upload	4.68977e-05	3.55897e-05	0.000262412
jab	0.000140693	3.55897e-05	0.000262055
vet	9.37954e-05	3.55897e-05	0.000261986
announcement	9.37954e-05	3.55897e-05	0.000261876
mondaythoughts	9.37954e-05	3.55897e-05	0.000261794
microneedle	4.68977e-05	3.55897e-05	0.000261616
faves	9.37954e-05	3.55897e-05	0.000261438
tw	0.000140693	3.55897e-05	0.000261192
slimmer	0.000140693	3.55897e-05	0.000261151
surprisingly	0.000328284	3.55897e-05	0.000260376
complicated	4.68977e-05	3.55897e-05	0.000260254
edtwt	#N/A	3.55897e-05	0.000260051
collection	9.37954e-05	3.55897e-05	0.000259444
woo	4.68977e-05	3.55897e-05	0.000259054
celebrating	0.000140693	3.55897e-05	0.00025896
gwen	0.000281386	3.55897e-05	0.00025892
concentrate	4.68977e-05	3.55897e-05	0.000258184
guide	0.000281386	3.55897e-05	0.000257732
anu	#N/A	0.000284718	0.00206161
elon	#N/A	3.55897e-05	0.000257268
fa	9.37954e-05	3.55897e-05	0.000257043
mosquito	9.37954e-05	7.11794e-05	0.000499667
21st	0.000281386	0.000106769	0.000748632
manifest	0.000140693	0.000106769	0.000746012
therealdrmiami	#N/A	0.000106769	0.000686342
events	0.000234489	7.11794e-05	0.000442453
coolsculpting	0.000328284	7.11794e-05	0.000441063
defend	0.000187591	7.11794e-05	0.000440286
humectant	#N/A	7.11794e-05	0.000439416
jada	9.37954e-05	0.000142359	0.00086886
racism	0.000187591	0.000106769	0.000624432
anal	0.000234489	0.000106769	0.000621855
easiest	4.68977e-05	3.55897e-05	0.000205518
oréal	4.68977e-05	3.55897e-05	0.000205455
elsewhere	4.68977e-05	3.55897e-05	0.000205434
somethings	0.000328284	3.55897e-05	0.000205297
topical	0.000234489	3.55897e-05	0.000205233
shampoo	0.000281386	3.55897e-05	0.000205076
dyk	9.37954e-05	3.55897e-05	0.000205023
leaked	9.37954e-05	3.55897e-05	0.00020496
hired	0.000281386	3.55897e-05	0.000204855
nonsurgical	9.37954e-05	3.55897e-05	0.000204782
kirk	9.37954e-05	3.55897e-05	0.00020475
ps5	#N/A	3.55897e-05	0.000204708
mucin	0.000140693	3.55897e-05	0.000204583
demo	9.37954e-05	3.55897e-05	0.000204217
ditch	9.37954e-05	3.55897e-05	0.000204207
37	9.37954e-05	3.55897e-05	0.000204144
mick	#N/A	3.55897e-05	0.000204102
jelly	0.000328284	3.55897e-05	0.000204009
verse	4.68977e-05	3.55897e-05	0.000203936
lists	0.000140693	3.55897e-05	0.000203822
powers	0.000234489	3.55897e-05	0.000203749
crotch	#N/A	3.55897e-05	0.000203718
property	#N/A	3.55897e-05	0.000203283
aftercare	0.000187591	3.55897e-05	0.000203273
90dayfiancepillowtalk	0.000281386	3.55897e-05	0.00020318
skeptical	4.68977e-05	3.55897e-05	0.000203035
unpleasant	0.000140693	3.55897e-05	0.00020284
hazard	4.68977e-05	3.55897e-05	0.000202696
junkie	0.000140693	3.55897e-05	0.000202521
shouldnt	4.68977e-05	3.55897e-05	0.000202368
studies	0.000328284	3.55897e-05	0.000202224
hormone	0.000234489	3.55897e-05	0.000202122
shades	0.000140693	3.55897e-05	0.000202092
transitioning	0.000328284	3.55897e-05	0.000202081
retired	9.37954e-05	3.55897e-05	0.000202041
announce	0.000281386	0.000142359	0.000807941
oval	#N/A	3.55897e-05	0.000201816
edition	4.68977e-05	3.55897e-05	0.000201755
mcenany	#N/A	3.55897e-05	0.000201735
rapper	4.68977e-05	3.55897e-05	0.000201643
presssec	#N/A	3.55897e-05	0.000201501
plumps	0.000140693	3.55897e-05	0.000201481
vice	9.37954e-05	3.55897e-05	0.00020139
highkey	0.000140693	3.55897e-05	0.000201379
branch	0.000140693	3.55897e-05	0.000201278
veet	4.68977e-05	3.55897e-05	0.000201056
contributed	4.68977e-05	3.55897e-05	0.000201015
backed	0.000140693	3.55897e-05	0.000200965
pisses	0.000140693	3.55897e-05	0.000200955
bucket	0.000140693	3.55897e-05	0.000200934
towels	0.000140693	3.55897e-05	0.000200914
efficient	0.000187591	3.55897e-05	0.000200813
vp	0.000140693	0.000320307	0.00180723
cosmetology	0.000140693	3.55897e-05	0.000200582
elastin	9.37954e-05	3.55897e-05	0.000200371
western	0.000234489	3.55897e-05	0.000200361
aim	0.000187591	3.55897e-05	0.0002002
homophobic	9.37954e-05	3.55897e-05	0.00020016
oral	0.000140693	3.55897e-05	0.00020013
lowering	4.68977e-05	3.55897e-05	0.00020006
manic	4.68977e-05	3.55897e-05	0.00019996
sexist	0.000187591	3.55897e-05	0.00019976
av	4.68977e-05	3.55897e-05	0.00019975
adulting	0.000187591	3.55897e-05	0.00019972
sliding	4.68977e-05	3.55897e-05	0.000199531
15k	#N/A	3.55897e-05	0.000199452
radically	#N/A	3.55897e-05	0.000199402
biology	9.37954e-05	3.55897e-05	0.000199372
psycho	9.37954e-05	3.55897e-05	0.000199312
websites	4.68977e-05	3.55897e-05	0.000199263
meditation	#N/A	3.55897e-05	0.000199134
podiatrist	#N/A	3.55897e-05	0.000199114
disappointing	9.37954e-05	3.55897e-05	0.000199035
amaze	0.000140693	3.55897e-05	0.000198926
worship	0.000140693	3.55897e-05	0.000198916
superman	#N/A	3.55897e-05	0.000198807
musk	9.37954e-05	3.55897e-05	0.000198452
location	0.000234489	3.55897e-05	0.000198364
geeked	9.37954e-05	3.55897e-05	0.000198285
beans	9.37954e-05	3.55897e-05	0.000198246
alarm	9.37954e-05	3.55897e-05	0.000198216
trashing	#N/A	3.55897e-05	0.000198147
mmm	0.000140693	3.55897e-05	0.000198138
mercado	#N/A	3.55897e-05	0.000198128
charli	#N/A	3.55897e-05	0.00019803
accusing	4.68977e-05	3.55897e-05	0.00019801
ivf	4.68977e-05	3.55897e-05	0.000197981
sweetie	0.000375182	7.11794e-05	0.000382472
protest	9.37954e-05	7.11794e-05	0.000381367
lux	4.68977e-05	7.11794e-05	0.000380125
shake	0.000281386	7.11794e-05	0.000380001
frequently	9.37954e-05	7.11794e-05	0.000379363
slaps	#N/A	7.11794e-05	0.000377562
confirm	0.000328284	0.000106769	0.000564972
august	0.000281386	0.000391487	0.00199927
west	0.000750363	0.000355897	0.00174426
borisjohnson	4.68977e-05	0.000106769	0.000503919
shorts	0.000187591	0.000106769	0.000503356
customer	0.000422079	0.000106769	0.000501616
mentally	0.000515875	0.000106769	0.000501532
rally	4.68977e-05	0.000106769	0.000500222
hook	0.000375182	0.000106769	0.000498919
gloss	0.000375182	7.11794e-05	0.00032305
lube	4.68977e-05	7.11794e-05	0.000322754
somewhat	0.000281386	7.11794e-05	0.000322685
angles	9.37954e-05	7.11794e-05	0.00032265
3-5	4.68977e-05	7.11794e-05	0.000322269
organs	0.000140693	7.11794e-05	0.000321871
susan	0.000234489	7.11794e-05	0.00032175
2015	9.37954e-05	7.11794e-05	0.000321561
30ml	4.68977e-05	7.11794e-05	0.000320821
friendly	0.000328284	7.11794e-05	0.00032053
cheer	0.000234489	7.11794e-05	0.000320496
bothers	0.000140693	7.11794e-05	0.000320461
scale	0.000562773	7.11794e-05	0.000320273
goat	0.000234489	7.11794e-05	0.000320171
nick	0.000234489	7.11794e-05	0.000320137
vinegar	4.68977e-05	7.11794e-05	0.00032
mcdonald	4.68977e-05	7.11794e-05	0.000318911
salt	0.000375182	7.11794e-05	0.000318454
connection	0.000140693	7.11794e-05	0.000318049
sharon	0.000234489	7.11794e-05	0.000317444
joker	0.000328284	7.11794e-05	0.000317343
fortnite	#N/A	7.11794e-05	0.000317158
nicole	0.000937954	0.000142359	0.00062168
police	0.000140693	0.000249128	0.0010564
visceral	#N/A	3.55897e-05	0.000148463
bliss	0.000375182	3.55897e-05	0.00014839
tippingpoint	4.68977e-05	3.55897e-05	0.000148383
charging	0.000422079	3.55897e-05	0.000148375
gastroparesis	#N/A	3.55897e-05	0.000148295
dermis	9.37954e-05	3.55897e-05	0.000148221
pelvic	0.000187591	3.55897e-05	0.000148207
infront	#N/A	3.55897e-05	0.000148126
quinn	#N/A	3.55897e-05	0.000148104
vac	#N/A	3.55897e-05	0.000148097
flattering	9.37954e-05	3.55897e-05	0.000148017
clit	#N/A	3.55897e-05	0.000148009
100s	4.68977e-05	3.55897e-05	0.000147973
t-shirt	#N/A	3.55897e-05	0.0001479
requests	0.000140693	3.55897e-05	0.000147885
passage	9.37954e-05	3.55897e-05	0.00014782
franklin	4.68977e-05	3.55897e-05	0.000147812
significant	0.000375182	0.000106769	0.000443189
grapes	9.37954e-05	3.55897e-05	0.000147572
agreeing	0.000140693	3.55897e-05	0.000147493
sf	#N/A	3.55897e-05	0.000147442
adore	#N/A	3.55897e-05	0.000147406
cafe	0.000140693	3.55897e-05	0.000147391
carey	#N/A	3.55897e-05	0.000147384
stitching	#N/A	3.55897e-05	0.000147283
refusing	0.000140693	3.55897e-05	0.000147275
establishment	#N/A	3.55897e-05	0.000147232
thirties	4.68977e-05	3.55897e-05	0.00014716
augmentations	0.000187591	3.55897e-05	0.000147153
feedback	0.000328284	3.55897e-05	0.000147117
overdosed	0.000375182	3.55897e-05	0.000147102
hun	0.000422079	0.000106769	0.000441209
numbing	0.000375182	0.000106769	0.000441185
condemn	#N/A	3.55897e-05	0.00014703
12k	#N/A	3.55897e-05	0.000147001
thisis30	9.37954e-05	3.55897e-05	0.000146987
favour	4.68977e-05	3.55897e-05	0.000146944
blaster	#N/A	3.55897e-05	0.000146936
wikipedia	#N/A	3.55897e-05	0.000146879
ultrasound	9.37954e-05	0.000106769	0.000440407
lgbt	4.68977e-05	3.55897e-05	0.000146663
boston	0.000187591	3.55897e-05	0.000146563
replying	4.68977e-05	3.55897e-05	0.000146549
discomfort	0.000234489	3.55897e-05	0.000146499
announces	#N/A	3.55897e-05	0.000146477
thumbs	9.37954e-05	3.55897e-05	0.00014637
hopes	0.000140693	0.000106769	0.000439006
didyouknow	#N/A	3.55897e-05	0.000146299
monolids	0.000140693	0.000106769	0.000438548
billionaires	4.68977e-05	3.55897e-05	0.000146106
sarah	0.000562773	0.000106769	0.000437924
filmed	0.000187591	3.55897e-05	0.000145971
opt	9.37954e-05	3.55897e-05	0.000145964
sebum	#N/A	3.55897e-05	0.000145836
matthews	9.37954e-05	3.55897e-05	0.000145815
immensely	#N/A	3.55897e-05	0.000145808
tinder	0.000187591	3.55897e-05	0.000145787
provides	0.000140693	3.55897e-05	0.00014573
measurements	#N/A	3.55897e-05	0.000145688
cursed	4.68977e-05	3.55897e-05	0.00014561
finances	9.37954e-05	3.55897e-05	0.000145567
soda	4.68977e-05	3.55897e-05	0.000145469
polls	#N/A	3.55897e-05	0.000145433
frog	0.000140693	3.55897e-05	0.000145349
fairy	4.68977e-05	3.55897e-05	0.000145342
delphine	#N/A	3.55897e-05	0.000145307
discouraging	#N/A	3.55897e-05	0.0001453
top-up	#N/A	3.55897e-05	0.000145293
fye	4.68977e-05	3.55897e-05	0.000145152
finessed	9.37954e-05	3.55897e-05	0.000145131
stolen	9.37954e-05	3.55897e-05	0.00014504
integrity	9.37954e-05	3.55897e-05	0.000144949
shelf	#N/A	3.55897e-05	0.000144928
relieve	0.000140693	3.55897e-05	0.000144907
sandra	4.68977e-05	3.55897e-05	0.000144823
c4news	#N/A	3.55897e-05	0.000144774
written	0.000187591	3.55897e-05	0.000144746
bites	0.000187591	3.55897e-05	0.000144718
tattooing	#N/A	3.55897e-05	0.00014469
gackt	4.68977e-05	3.55897e-05	0.000144662
pe	4.68977e-05	3.55897e-05	0.000144613
loveeee	4.68977e-05	3.55897e-05	0.00014453
photoshopped	#N/A	3.55897e-05	0.000144509
criticism	9.37954e-05	3.55897e-05	0.000144481
paperwork	0.000140693	3.55897e-05	0.00014439
ep	4.68977e-05	3.55897e-05	0.000144383
pearl	4.68977e-05	3.55897e-05	0.0001443
locations	9.37954e-05	3.55897e-05	0.00014421
voluntarily	4.68977e-05	3.55897e-05	0.00014412
themself	4.68977e-05	3.55897e-05	0.000144071
pediatric	#N/A	3.55897e-05	0.000143988
neurogenic	0.000140693	3.55897e-05	0.000143982
wraps	0.000187591	3.55897e-05	0.000143954
lamination	0.000187591	3.55897e-05	0.000143947
nbd	9.37954e-05	3.55897e-05	0.000143878
degrees	0.000140693	3.55897e-05	0.000143726
fuckers	4.68977e-05	3.55897e-05	0.000143719
whereas	0.000140693	3.55897e-05	0.000143671
collapsing	4.68977e-05	3.55897e-05	0.000143637
repaired	#N/A	3.55897e-05	0.00014363
brazil	0.000187591	3.55897e-05	0.000143568
loooool	4.68977e-05	3.55897e-05	0.000143554
openings	0.000281386	3.55897e-05	0.000143513
nonstop	0.000234489	3.55897e-05	0.000143499
11am	4.68977e-05	3.55897e-05	0.000143458
neurological	4.68977e-05	3.55897e-05	0.000143445
seemingly	4.68977e-05	3.55897e-05	0.00014341
william	4.68977e-05	3.55897e-05	0.000143397
aids	4.68977e-05	3.55897e-05	0.000143362
vomit	9.37954e-05	3.55897e-05	0.000143328
bearing	4.68977e-05	3.55897e-05	0.000143246
exposure	0.000234489	3.55897e-05	0.000143184
dickinson	9.37954e-05	3.55897e-05	0.000143171
locks	0.000140693	3.55897e-05	0.000142987
tesla	0.000140693	3.55897e-05	0.000142966
heres	0.000234489	3.55897e-05	0.000142918
jlo	0.00131314	3.55897e-05	0.000142871
retweets	#N/A	3.55897e-05	0.000142782
itll	0.000140693	3.55897e-05	0.000142769
narcissist	4.68977e-05	3.55897e-05	0.000142762
mccoy	4.68977e-05	3.55897e-05	0.000142742
novelist	4.68977e-05	3.55897e-05	0.000142728
27th	0.000328284	3.55897e-05	0.000142687
abnormal	9.37954e-05	3.55897e-05	0.00014266
contractions	#N/A	3.55897e-05	0.000142653
endometriosis	9.37954e-05	3.55897e-05	0.000142504
distraught	4.68977e-05	3.55897e-05	0.000142491
roger	0.000140693	3.55897e-05	0.000142457
assholes	0.000234489	3.55897e-05	0.000142437
anorexic	#N/A	3.55897e-05	0.000142383
1am	0.000140693	3.55897e-05	0.000142362
starve	0.000234489	3.55897e-05	0.000142356
bend	0.000140693	3.55897e-05	0.000142342
shining	0.000234489	3.55897e-05	0.000142274
whichever	0.000140693	3.55897e-05	0.000142221
drove	0.000234489	3.55897e-05	0.00014218
finn	#N/A	3.55897e-05	0.000142072
pyramid	4.68977e-05	3.55897e-05	0.000142066
whiteheads	0.000140693	3.55897e-05	0.000142052
announced	0.000187591	0.000249128	0.000994268
conservatives	#N/A	3.55897e-05	0.000141992
adopt	4.68977e-05	3.55897e-05	0.000141945
ploy	4.68977e-05	3.55897e-05	0.000141931
dean	4.68977e-05	3.55897e-05	0.000141918
tt	0.000140693	3.55897e-05	0.000141878
antidepressants	4.68977e-05	3.55897e-05	0.000141864
dairy	4.68977e-05	3.55897e-05	0.000141857
antiwrinkle	#N/A	3.55897e-05	0.000141784
dublin	#N/A	3.55897e-05	0.000141777
hustling	#N/A	3.55897e-05	0.000141764
rooms	0.000140693	3.55897e-05	0.000141723
roasting	4.68977e-05	3.55897e-05	0.00014169
rewatching	#N/A	3.55897e-05	0.00014167
eteri	4.68977e-05	3.55897e-05	0.000141603
rivers	0.000187591	3.55897e-05	0.000141583
believing	4.68977e-05	3.55897e-05	0.000141563
toss	4.68977e-05	3.55897e-05	0.000141516
yag	#N/A	3.55897e-05	0.000141409
disguise	9.37954e-05	3.55897e-05	0.000141376
ds	4.68977e-05	3.55897e-05	0.000141349
imaginary	4.68977e-05	3.55897e-05	0.000141323
uno	4.68977e-05	3.55897e-05	0.000141296
wayyyy	0.000187591	3.55897e-05	0.00014125
medicare	0.000468977	3.55897e-05	0.000141243
nips	0.000140693	3.55897e-05	0.000141077
slacking	#N/A	3.55897e-05	0.000140911
brigade	4.68977e-05	3.55897e-05	0.000140779
stable	0.000234489	0.000142359	0.000562936
boop	#N/A	3.55897e-05	0.000140667
asks	0.000562773	0.000142359	0.000562588
lhr	9.37954e-05	3.55897e-05	0.000140634
traditional	0.000187591	3.55897e-05	0.000140561
forty	0.000187591	3.55897e-05	0.000140535
prove	0.000422079	0.000142359	0.000561766
stitches	0.000234489	3.55897e-05	0.000140436
gna	0.000281386	0.000142359	0.000561514
george	0.000375182	0.000142359	0.000561419
importance	0.000234489	3.55897e-05	0.000140344
loool	0.000140693	3.55897e-05	0.000140338
registered	#N/A	3.55897e-05	0.000140305
bryan	4.68977e-05	3.55897e-05	0.000140285
vial	0.000140693	3.55897e-05	0.000140226
searching	0.000234489	0.000142359	0.000560821
kansas	4.68977e-05	3.55897e-05	0.000140193
competing	4.68977e-05	3.55897e-05	0.000140154
positions	0.000187591	3.55897e-05	0.000140141
ow	#N/A	3.55897e-05	0.000140102
panthenol	#N/A	3.55897e-05	0.000140082
sooner	0.000422079	0.000284718	0.00112042
wana	0.000281386	3.55897e-05	0.000140049
hr	0.000140693	3.55897e-05	0.000140036
tube	9.37954e-05	3.55897e-05	0.000139965
adrienne	4.68977e-05	3.55897e-05	0.000139932
drakes	#N/A	3.55897e-05	0.000139906
accomplished	9.37954e-05	3.55897e-05	0.00013986
osteoarthritis	9.37954e-05	3.55897e-05	0.000139841
picks	#N/A	3.55897e-05	0.000139795
portland	4.68977e-05	3.55897e-05	0.000139775
supplements	0.000468977	0.000177949	0.000686931
cop	4.68977e-05	0.000213538	0.000807568
drake	0.000375182	0.000462666	0.00174478
radio	0.000562773	7.11794e-05	0.000263964
antifa	#N/A	7.11794e-05	0.000263922
mac	0.000234489	7.11794e-05	0.000263588
wat	0.000281386	7.11794e-05	0.000263394
quack	4.68977e-05	7.11794e-05	0.000262923
wa	4.68977e-05	7.11794e-05	0.000262867
careless	9.37954e-05	7.11794e-05	0.00026284
tale	#N/A	7.11794e-05	0.000262619
promotion	0.000187591	7.11794e-05	0.00026255
non-invasive	0.000328284	7.11794e-05	0.000262522
pee	0.000187591	7.11794e-05	0.000262329
contest	0.000468977	7.11794e-05	0.000262164
originally	0.000328284	7.11794e-05	0.000262123
announcing	4.68977e-05	7.11794e-05	0.000262013
legend	#N/A	7.11794e-05	0.000261835
mentions	9.37954e-05	7.11794e-05	0.000261178
client	0.00150073	0.000355897	0.00130564
loosing	4.68977e-05	7.11794e-05	0.00026096
allows	0.000187591	7.11794e-05	0.000260457
cherry	9.37954e-05	7.11794e-05	0.000260173
proceeded	0.000281386	7.11794e-05	0.000260092
dmv	9.37954e-05	7.11794e-05	0.000259862
yelling	9.37954e-05	7.11794e-05	0.0002597
ren	#N/A	7.11794e-05	0.000259578
jamie	0.000140693	7.11794e-05	0.000259457
adverts	9.37954e-05	7.11794e-05	0.000259403
boot	0.000140693	7.11794e-05	0.000259376
applies	#N/A	7.11794e-05	0.000259242
skincarebyhyram	4.68977e-05	7.11794e-05	0.000258987
requiring	0.000187591	7.11794e-05	0.000258585
senator	0.000140693	7.11794e-05	0.000258491
wrist	9.37954e-05	7.11794e-05	0.000258478
jewelry	4.68977e-05	7.11794e-05	0.000257985
yelled	0.000140693	7.11794e-05	0.000257931
immediate	4.68977e-05	7.11794e-05	0.000257626
british	0.000375182	7.11794e-05	0.000257559
sew	0.000234489	7.11794e-05	0.000257308
fenty	9.37954e-05	7.11794e-05	0.000257017
prevention	0.000281386	0.000106769	0.000382242
jr	0.000187591	0.000106769	0.000381888
membership	0.000468977	0.000106769	0.000381513
students	0.000422079	0.000106769	0.000381015
rolls	0.000187591	0.000106769	0.000380518
lawyer	0.000234489	0.000106769	0.000380311
advise	0.000140693	0.000106769	0.000379239
ticket	0.000187591	0.000106769	0.000379157
helpful	0.000234489	0.000106769	0.000377542
bellies	0.000140693	0.000106769	0.000377358
penis	0.000187591	0.000142359	0.000502316
trial	0.000891057	0.000142359	0.000502008
expecting	0.000422079	0.000142359	0.00050156
wave	0.000234489	0.000142359	0.000501225
cc	0.000234489	0.000142359	0.000500195
dads	0.000234489	0.000177949	0.000624858
chronicmigraine	0.000422079	0.000177949	0.000623936
bypass	0.000515875	0.000177949	0.00062376
details	0.000375182	0.000213538	0.0007479
30th	0.000468977	0.000249128	0.000871992
sub	9.37954e-05	0.000213538	0.000747126
mandatory	9.37954e-05	0.000177949	0.000622207
freak	0.00060967	0.000355897	0.0011821
10/10	0.00145383	0.000676205	0.00218752
mary	0.000140693	0.000213538	0.000686381
july	0.000187591	0.000996512	0.00319646
porn	0.00060967	0.000213538	0.000684932
offers	0.000844159	0.000213538	0.000683566
meghan	0.000656568	0.000213538	0.000683177
balance	0.000375182	0.000177949	0.000562683
cis	0.000234489	0.000177949	0.000562556
waited	0.000234489	0.000177949	0.000561892
october	4.68977e-05	0.000177949	0.000561104
25th	0.000468977	0.000142359	0.000442013
comfort	0.000187591	0.000142359	0.000441672
27	0.00140693	0.000320307	0.000993455
feminization	0.000468977	0.000142359	0.000441258
superficial	0.000187591	0.000142359	0.000440626
bones	0.000656568	0.000142359	0.000438236
resistance	9.37954e-05	0.000106769	0.000323171
contribute	0.000187591	0.000106769	0.000323137
cave	9.37954e-05	0.000106769	0.000323015
nerve	0.00107865	0.000391487	0.00118322
pride	9.37954e-05	0.000106769	0.000322321
politics	0.00060967	0.000391487	0.00118113
breakdown	0.000375182	0.000106769	0.000321526
tha	4.68977e-05	0.000106769	0.000321302
acc	0.000234489	0.000106769	0.000321044
drank	0.000375182	0.000106769	0.000320941
habits	0.000375182	0.000106769	0.000320633
pissing	0.000140693	0.000106769	0.000320598
debbie	0.000187591	0.000106769	0.000320547
grad	0.000187591	0.000106769	0.000320479
nowadays	0.000656568	0.000249128	0.000746998
ascorbyl	9.37954e-05	0.000106769	0.000320068
debilitating	4.68977e-05	0.000106769	0.000320051
excitement	9.37954e-05	0.000106769	0.000319693
dragging	0.000140693	0.000106769	0.000319353
homegirl	0.000140693	0.000106769	0.000318844
tatt	#N/A	0.000106769	0.000318624
cashapp	0.000234489	0.000106769	0.000318573
blog	0.000234489	0.000106769	0.000318471
rule	9.37954e-05	0.000106769	0.000318319
istg	0.000234489	0.000106769	0.000318184
exhausting	0.000328284	0.000106769	0.000317881
efron	#N/A	0.000106769	0.000317729
normalize	0.000422079	0.000213538	0.000624893
tension	0.000375182	0.000213538	0.000624752
consult	0.00107865	0.000533846	0.00155726
unstoppable	0.000422079	0.000213538	0.000621996
bday	0.00131314	0.000818564	0.00237689
becky	9.37954e-05	7.11794e-05	0.000205529
ir	#N/A	7.11794e-05	0.000205497
mannn	#N/A	7.11794e-05	0.000205276
extensive	0.000187591	7.11794e-05	0.000205223
trans	0.0019697	0.000605025	0.00174415
stabbing	0.000187591	7.11794e-05	0.000205181
foods	4.68977e-05	7.11794e-05	0.000204939
helen	0.000234489	7.11794e-05	0.000204771
oooo	0.000140693	7.11794e-05	0.000204719
leftist	9.37954e-05	7.11794e-05	0.000204677
indecisive	9.37954e-05	7.11794e-05	0.000204645
goodbye	0.000422079	0.000498256	0.00143224
sober	0.000140693	7.11794e-05	0.000204541
attract	0.000187591	7.11794e-05	0.000204426
temperature	4.68977e-05	7.11794e-05	0.000204321
mon	4.68977e-05	7.11794e-05	0.000204113
amber	4.68977e-05	7.11794e-05	0.000204019
hygiene	4.68977e-05	7.11794e-05	0.000203791
cosmeticsurgery	0.00103175	7.11794e-05	0.000203739
bullies	9.37954e-05	7.11794e-05	0.000203552
graduated	0.000140693	7.11794e-05	0.000203469
officers	4.68977e-05	7.11794e-05	0.000203397
prevents	0.000187591	7.11794e-05	0.000203335
university	4.68977e-05	7.11794e-05	0.000203314
base	0.000140693	7.11794e-05	0.000203169
trends	0.000140693	7.11794e-05	0.000203159
makeovers	9.37954e-05	7.11794e-05	0.000203138
scaring	0.000234489	7.11794e-05	0.000203118
brittany	9.37954e-05	7.11794e-05	0.000203108
punched	0.000281386	7.11794e-05	0.000203087
hundred	0.000234489	7.11794e-05	0.000202922
blogger	0.000281386	7.11794e-05	0.000202891
flexing	#N/A	7.11794e-05	0.000202809
wreck	4.68977e-05	7.11794e-05	0.000202716
approach	0.000187591	7.11794e-05	0.000202634
plucked	9.37954e-05	7.11794e-05	0.000202624
bizarre	0.000187591	7.11794e-05	0.000202532
satisfying	0.000515875	0.000284718	0.000809951
medicines	#N/A	7.11794e-05	0.00020247
mutuals	9.37954e-05	7.11794e-05	0.000202388
brutal	0.000140693	7.11794e-05	0.000202296
4th	0.00060967	0.000284718	0.000808734
invited	0.000703466	7.11794e-05	0.000202112
toddler	9.37954e-05	7.11794e-05	0.000202102
weirdest	0.000187591	7.11794e-05	0.000202
reassignment	0.000140693	7.11794e-05	0.00020199
reputable	0.000187591	7.11794e-05	0.000201847
criticized	4.68977e-05	7.11794e-05	0.000201776
pero	0.000234489	7.11794e-05	0.000201694
spill	9.37954e-05	7.11794e-05	0.000201633
document	0.000140693	7.11794e-05	0.000201623
whatsoever	0.000281386	7.11794e-05	0.00020144
ridiculously	0.000187591	7.11794e-05	0.00020143
tat	0.000234489	7.11794e-05	0.00020141
addicting	0.000140693	7.11794e-05	0.000201369
citizen	9.37954e-05	7.11794e-05	0.000201309
opposed	0.000187591	7.11794e-05	0.000201298
certificate	0.000234489	7.11794e-05	0.000201147
boat	0.000281386	0.000177949	0.000502821
received	0.00121934	0.000462666	0.00130688
presents	0.000187591	7.11794e-05	0.000200924
democracy	9.37954e-05	7.11794e-05	0.000200763
building	0.000562773	0.000177949	0.000501896
childish	0.000140693	7.11794e-05	0.000200743
alternative	0.000750363	0.000177949	0.000501728
spiritual	0.000140693	7.11794e-05	0.000200541
judgement	0.000328284	7.11794e-05	0.000200531
cotton	4.68977e-05	7.11794e-05	0.000200501
johnson	0.000140693	7.11794e-05	0.000200491
aspect	0.000140693	7.11794e-05	0.000200381
epic	0.000187591	7.11794e-05	0.00020026
manufactured	#N/A	7.11794e-05	0.00020011
bachelor	0.000891057	7.11794e-05	0.00020002
hides	#N/A	7.11794e-05	0.00019992
argument	0.000234489	0.000177949	0.00049975
charity	9.37954e-05	7.11794e-05	0.00019984
reference	0.000281386	0.000177949	0.0004995
orthodontist	9.37954e-05	7.11794e-05	0.00019974
normalized	0.000234489	7.11794e-05	0.00019973
thinner	9.37954e-05	7.11794e-05	0.000199631
dull	0.000234489	7.11794e-05	0.000199571
38	0.000281386	7.11794e-05	0.000199471
dysphoric	9.37954e-05	7.11794e-05	0.000199422
outcome	0.000187591	7.11794e-05	0.000199412
anus	0.000234489	7.11794e-05	0.000199392
shorter	#N/A	7.11794e-05	0.000199293
1-3	9.37954e-05	7.11794e-05	0.000199233
wks	#N/A	7.11794e-05	0.000198876
medications	0.000281386	7.11794e-05	0.000198778
sample	0.000187591	7.11794e-05	0.000198768
england	4.68977e-05	7.11794e-05	0.000198728
circus	9.37954e-05	7.11794e-05	0.000198718
usd	#N/A	7.11794e-05	0.000198649
anthony	#N/A	7.11794e-05	0.0001986
kimguilfoyle	#N/A	7.11794e-05	0.000198482
follicles	0.000328284	7.11794e-05	0.000198354
clermont	#N/A	7.11794e-05	0.000198118
assisted	4.68977e-05	7.11794e-05	0.000198098
brian	9.37954e-05	7.11794e-05	0.000198059
twt	#N/A	7.11794e-05	0.000198039
finest	4.68977e-05	7.11794e-05	0.00019802
september	0.000140693	0.000249128	0.00068701
torture	0.000515875	0.000249128	0.000685088
lunch	0.00126624	0.000391487	0.00105683
accept	0.000937954	0.000462666	0.00124474
mafsaustralia	0.000281386	0.000142359	0.000382681
miles	0.000328284	0.000142359	0.000382263
discussing	0.000656568	0.000142359	0.000381783
figures	0.000375182	0.000142359	0.000380911
marks	0.00192281	0.000605025	0.00161822
charles	9.37954e-05	0.000142359	0.000380745
enter	0.000422079	0.000142359	0.000380455
hormones	0.00060967	0.000142359	0.000380352
drawing	0.000281386	0.000142359	0.000378481
highest	0.000375182	0.000142359	0.000378419
derma	0.000422079	0.000142359	0.000378174
mock	#N/A	0.000142359	0.000378113
civil	4.68977e-05	0.000142359	0.000377623
patch	0.000375182	0.000213538	0.000563698
booked	0.0040332	0.00249128	0.00655758
trigger	0.000562773	0.000213538	0.000561356
gastric	0.000656568	0.000284718	0.00074674
college	0.00112555	0.000355897	0.000933217
tweets	0.000562773	0.000498256	0.00130525
ptsafety	4.68977e-05	3.55897e-05	9.31446e-05
drugstore	0.000140693	3.55897e-05	9.30795e-05
surgically	0.000140693	3.55897e-05	9.30189e-05
dosent	4.68977e-05	3.55897e-05	9.30103e-05
outraged	4.68977e-05	3.55897e-05	9.29973e-05
flaw	#N/A	3.55897e-05	9.29843e-05
ovaaa	#N/A	3.55897e-05	9.29541e-05
disappointment	9.37954e-05	3.55897e-05	9.29454e-05
werewolf	4.68977e-05	3.55897e-05	9.29066e-05
rm50	#N/A	3.55897e-05	9.27988e-05
synthesis	#N/A	3.55897e-05	9.27945e-05
troubles	#N/A	3.55897e-05	9.27773e-05
endorsing	9.37954e-05	3.55897e-05	9.27687e-05
preform	0.000140693	3.55897e-05	9.27515e-05
spectrum	#N/A	3.55897e-05	9.27386e-05
denver	0.000187591	3.55897e-05	9.273e-05
backlog	#N/A	3.55897e-05	9.26999e-05
nuggets	4.68977e-05	3.55897e-05	9.26956e-05
noise	9.37954e-05	3.55897e-05	9.26526e-05
agh	#N/A	3.55897e-05	9.26484e-05
cherries	#N/A	3.55897e-05	9.26269e-05
nay	4.68977e-05	3.55897e-05	9.26012e-05
oddly	0.000234489	3.55897e-05	9.25926e-05
dorothy	0.000140693	3.55897e-05	9.25797e-05
hoodie	4.68977e-05	3.55897e-05	9.25241e-05
hazardous	#N/A	3.55897e-05	9.25069e-05
caps	4.68977e-05	3.55897e-05	9.2477e-05
network	0.000140693	3.55897e-05	9.24556e-05
portal	#N/A	3.55897e-05	9.24385e-05
nearby	4.68977e-05	3.55897e-05	9.24214e-05
obtain	#N/A	3.55897e-05	9.24001e-05
confederate	#N/A	3.55897e-05	9.23916e-05
beads	#N/A	3.55897e-05	9.2383e-05
akin	4.68977e-05	3.55897e-05	9.2366e-05
whit	9.37954e-05	3.55897e-05	9.23489e-05
midlife	4.68977e-05	3.55897e-05	9.23361e-05
concerning	9.37954e-05	3.55897e-05	9.23063e-05
comforts	#N/A	3.55897e-05	9.22679e-05
lobby	9.37954e-05	3.55897e-05	9.22637e-05
patent	#N/A	3.55897e-05	9.22126e-05
hemiplegic	#N/A	3.55897e-05	9.21999e-05
understandable	4.68977e-05	3.55897e-05	9.21956e-05
turnover	9.37954e-05	3.55897e-05	9.21829e-05
casual	0.000234489	3.55897e-05	9.21574e-05
polyglutamic	#N/A	3.55897e-05	9.21404e-05
val	#N/A	3.55897e-05	9.21319e-05
flames	#N/A	3.55897e-05	9.20641e-05
blasting	#N/A	3.55897e-05	9.20387e-05
x10000	#N/A	3.55897e-05	9.20344e-05
khan	0.000187591	3.55897e-05	9.20048e-05
nowww	4.68977e-05	3.55897e-05	9.19794e-05
plentiful	#N/A	3.55897e-05	9.19625e-05
fyp	4.68977e-05	3.55897e-05	9.1954e-05
apology	4.68977e-05	3.55897e-05	9.19413e-05
sinuses	9.37954e-05	3.55897e-05	9.19287e-05
nephew	0.000140693	3.55897e-05	9.19244e-05
lexi	4.68977e-05	3.55897e-05	9.19118e-05
fewer	4.68977e-05	3.55897e-05	9.18991e-05
braless	#N/A	3.55897e-05	9.18864e-05
prunes	#N/A	3.55897e-05	9.18695e-05
unmatched	4.68977e-05	3.55897e-05	9.18569e-05
reparations	#N/A	3.55897e-05	9.18189e-05
collect	0.000234489	3.55897e-05	9.18147e-05
aww	4.68977e-05	3.55897e-05	9.18063e-05
facialist	#N/A	3.55897e-05	9.17431e-05
draining	9.37954e-05	3.55897e-05	9.17347e-05
monolid	4.68977e-05	3.55897e-05	9.17305e-05
scammed	4.68977e-05	3.55897e-05	9.17221e-05
advertise	0.000281386	3.55897e-05	9.16422e-05
springs	#N/A	3.55897e-05	9.16045e-05
thicker	0.000422079	3.55897e-05	9.15835e-05
diagnosis	0.000187591	3.55897e-05	9.15583e-05
connections	4.68977e-05	3.55897e-05	9.15499e-05
fist	#N/A	3.55897e-05	9.14997e-05
subsequent	#N/A	3.55897e-05	9.14955e-05
hilariously	#N/A	3.55897e-05	9.14411e-05
impulsive	4.68977e-05	3.55897e-05	9.13868e-05
mustaches	9.37954e-05	3.55897e-05	9.13826e-05
mommies	4.68977e-05	3.55897e-05	9.13617e-05
kick	0.000562773	0.000533846	0.00136946
visual	9.37954e-05	3.55897e-05	9.1295e-05
cringy	4.68977e-05	3.55897e-05	9.12326e-05
thesis	#N/A	3.55897e-05	9.12201e-05
bombs	9.37954e-05	3.55897e-05	9.11702e-05
sassy	4.68977e-05	3.55897e-05	9.11619e-05
whiny	#N/A	3.55897e-05	9.1112e-05
sc	4.68977e-05	3.55897e-05	9.11079e-05
recommend	0.00515875	0.00256246	0.00655799
amusing	4.68977e-05	3.55897e-05	9.10788e-05
portrait	4.68977e-05	3.55897e-05	9.10125e-05
andrews	#N/A	3.55897e-05	9.08926e-05
harassing	4.68977e-05	3.55897e-05	9.08884e-05
afterward	4.68977e-05	3.55897e-05	9.08719e-05
boldandbeautiful	#N/A	3.55897e-05	9.08348e-05
sweden	#N/A	3.55897e-05	9.08224e-05
dinosaur	#N/A	3.55897e-05	9.08183e-05
11/10	#N/A	3.55897e-05	9.07894e-05
turd	9.37954e-05	3.55897e-05	9.07688e-05
amuse	#N/A	3.55897e-05	9.07523e-05
potatoes	#N/A	3.55897e-05	9.07441e-05
nutrition	0.000140693	3.55897e-05	9.07318e-05
soreness	#N/A	3.55897e-05	9.07276e-05
post-op	0.000140693	3.55897e-05	9.07235e-05
dats	4.68977e-05	3.55897e-05	9.07112e-05
cashing	4.68977e-05	3.55897e-05	9.07071e-05
groups	4.68977e-05	3.55897e-05	9.06742e-05
obsess	4.68977e-05	3.55897e-05	9.06701e-05
shifty	9.37954e-05	3.55897e-05	9.06659e-05
specified	#N/A	3.55897e-05	9.06495e-05
neurologists	9.37954e-05	3.55897e-05	9.06125e-05
fuk	0.000140693	3.55897e-05	9.05756e-05
2010	#N/A	3.55897e-05	9.05551e-05
kisses	9.37954e-05	3.55897e-05	9.05264e-05
toys	9.37954e-05	3.55897e-05	9.05141e-05
meg	9.37954e-05	3.55897e-05	9.051e-05
fashionnova	#N/A	3.55897e-05	9.05059e-05
argan	0.000234489	3.55897e-05	9.04445e-05
aqua	4.68977e-05	3.55897e-05	9.04404e-05
srs	#N/A	3.55897e-05	9.04037e-05
broooo	#N/A	3.55897e-05	9.0371e-05
duper	#N/A	3.55897e-05	9.03424e-05
mika	#N/A	3.55897e-05	9.03098e-05
liverpool	0.000187591	3.55897e-05	9.03016e-05
uneducated	4.68977e-05	3.55897e-05	9.02894e-05
rioting	#N/A	3.55897e-05	9.02405e-05
paintings	4.68977e-05	3.55897e-05	9.02364e-05
frustrating	0.000187591	3.55897e-05	9.02161e-05
surprising	0.000187591	3.55897e-05	9.02039e-05
alternate	9.37954e-05	3.55897e-05	9.01835e-05
mat	#N/A	3.55897e-05	9.01632e-05
creation	0.000234489	3.55897e-05	9.01104e-05
contrast	#N/A	3.55897e-05	9.01023e-05
bollywood	4.68977e-05	3.55897e-05	9.00293e-05
allegations	#N/A	3.55897e-05	9.00131e-05
whether	0.00173522	0.00113887	0.00288008
hiking	#N/A	3.55897e-05	8.99766e-05
wallace	#N/A	3.55897e-05	8.99442e-05
bcbs	#N/A	3.55897e-05	8.99281e-05
visa	9.37954e-05	3.55897e-05	8.99078e-05
lah	9.37954e-05	3.55897e-05	8.98796e-05
gathered	#N/A	3.55897e-05	8.98311e-05
presidency	4.68977e-05	3.55897e-05	8.9819e-05
exhaustion	#N/A	3.55897e-05	8.97989e-05
modify	4.68977e-05	3.55897e-05	8.97868e-05
meyers	4.68977e-05	3.55897e-05	8.96941e-05
microblade	4.68977e-05	3.55897e-05	8.96298e-05
eliminating	4.68977e-05	3.55897e-05	8.96138e-05
rmr	#N/A	3.55897e-05	8.95536e-05
1m	9.37954e-05	3.55897e-05	8.95295e-05
discouraged	4.68977e-05	3.55897e-05	8.95055e-05
acct	#N/A	3.55897e-05	8.94855e-05
dgaf	4.68977e-05	3.55897e-05	8.94815e-05
paytas	#N/A	3.55897e-05	8.94775e-05
minions	9.37954e-05	3.55897e-05	8.94694e-05
consultation	0.00464287	0.00245569	0.00617284
babyyyy	#N/A	3.55897e-05	8.94454e-05
devoid	#N/A	3.55897e-05	8.94414e-05
mankind	4.68977e-05	3.55897e-05	8.94174e-05
mop	#N/A	3.55897e-05	8.94134e-05
founder	9.37954e-05	3.55897e-05	8.94055e-05
bankrupt	9.37954e-05	3.55897e-05	8.93775e-05
gadgets	#N/A	3.55897e-05	8.93735e-05
consumers	4.68977e-05	3.55897e-05	8.93695e-05
treasury	#N/A	3.55897e-05	8.93416e-05
4/10	#N/A	3.55897e-05	8.93376e-05
voldemort	4.68977e-05	3.55897e-05	8.93336e-05
unreleased	#N/A	3.55897e-05	8.92857e-05
potion	#N/A	3.55897e-05	8.92817e-05
dripping	4.68977e-05	3.55897e-05	8.92459e-05
enlargement	0.000281386	0.000249128	0.000624681
harley	9.37954e-05	3.55897e-05	8.9226e-05
spoiler	#N/A	3.55897e-05	8.9218e-05
mistaken	4.68977e-05	3.55897e-05	8.92061e-05
windshield	#N/A	3.55897e-05	8.91862e-05
peers	9.37954e-05	3.55897e-05	8.91544e-05
prefer	0.000703466	0.000249128	0.000623441
ittttttt	4.68977e-05	3.55897e-05	8.90591e-05
solidified	#N/A	3.55897e-05	8.89996e-05
supervision	#N/A	3.55897e-05	8.89957e-05
hopeless	#N/A	3.55897e-05	8.89798e-05
grotesque	#N/A	3.55897e-05	8.89482e-05
frail	4.68977e-05	3.55897e-05	8.89166e-05
odds	4.68977e-05	3.55897e-05	8.89126e-05
jamescharles	#N/A	3.55897e-05	8.89007e-05
salycilic	#N/A	3.55897e-05	8.88928e-05
simpler	#N/A	3.55897e-05	8.8877e-05
multivitamin	#N/A	3.55897e-05	8.88731e-05
showering	9.37954e-05	3.55897e-05	8.88691e-05
temp	4.68977e-05	3.55897e-05	8.88139e-05
tooooo	4.68977e-05	3.55897e-05	8.88099e-05
retention	0.000140693	3.55897e-05	8.8806e-05
tremendously	4.68977e-05	3.55897e-05	8.87863e-05
wobbly	#N/A	3.55897e-05	8.87784e-05
gogglebox	4.68977e-05	3.55897e-05	8.87705e-05
ons	4.68977e-05	3.55897e-05	8.87587e-05
waaay	#N/A	3.55897e-05	8.87311e-05
serial	#N/A	3.55897e-05	8.87233e-05
dawned	4.68977e-05	3.55897e-05	8.87075e-05
subconsciously	#N/A	3.55897e-05	8.86957e-05
novel	0.000140693	3.55897e-05	8.86918e-05
abused	4.68977e-05	3.55897e-05	8.86761e-05
tremendous	4.68977e-05	3.55897e-05	8.86721e-05
reconstructed	4.68977e-05	3.55897e-05	8.86171e-05
receives	4.68977e-05	3.55897e-05	8.8574e-05
snail	0.000422079	0.000177949	0.00044287
ugw	#N/A	3.55897e-05	8.85544e-05
pap	4.68977e-05	3.55897e-05	8.85112e-05
ftm	#N/A	3.55897e-05	8.84838e-05
rewatch	#N/A	3.55897e-05	8.8476e-05
gynecomastia	4.68977e-05	3.55897e-05	8.84564e-05
liposuction-assisted	#N/A	3.55897e-05	8.84486e-05
laser-assisted	4.68977e-05	3.55897e-05	8.84447e-05
laser-lipolysis	#N/A	3.55897e-05	8.84408e-05
nipple	0.000234489	0.000177949	0.000442184
kwon	#N/A	3.55897e-05	8.84291e-05
zapper	#N/A	3.55897e-05	8.84173e-05
twists	4.68977e-05	3.55897e-05	8.84095e-05
hahahahahah	#N/A	3.55897e-05	8.84056e-05
billboard	0.000140693	3.55897e-05	8.83587e-05
produces	9.37954e-05	3.55897e-05	8.83431e-05
elastic	#N/A	3.55897e-05	8.83392e-05
solidarity	#N/A	3.55897e-05	8.83353e-05
drains	4.68977e-05	3.55897e-05	8.83236e-05
janice	0.000187591	3.55897e-05	8.82807e-05
nausea	4.68977e-05	3.55897e-05	8.82729e-05
incident	#N/A	3.55897e-05	8.82651e-05
ana	4.68977e-05	3.55897e-05	8.82613e-05
moods	#N/A	3.55897e-05	8.82496e-05
diego	4.68977e-05	3.55897e-05	8.82223e-05
nasolabialfolds	#N/A	3.55897e-05	8.82106e-05
finds	0.000234489	0.000177949	0.000441039
marionettelines	#N/A	3.55897e-05	8.82068e-05
brazillian	0.000187591	3.55897e-05	8.81912e-05
cameron	#N/A	3.55897e-05	8.81873e-05
30lbs	4.68977e-05	3.55897e-05	8.81795e-05
gooooo	4.68977e-05	3.55897e-05	8.81562e-05
options	0.000328284	0.000427077	0.00105777
apartheid	#N/A	3.55897e-05	8.81446e-05
vaginoplasty	0.000234489	3.55897e-05	8.81135e-05
timely	#N/A	3.55897e-05	8.81018e-05
locs	#N/A	3.55897e-05	8.80786e-05
lgbtq	4.68977e-05	3.55897e-05	8.80669e-05
emote	0.000328284	3.55897e-05	8.80514e-05
viable	#N/A	3.55897e-05	8.8032e-05
surroundings	#N/A	3.55897e-05	8.80282e-05
cigarette	9.37954e-05	0.000106769	0.000264005
patt	#N/A	3.55897e-05	8.79894e-05
panicked	#N/A	3.55897e-05	8.79778e-05
turkish	4.68977e-05	3.55897e-05	8.7974e-05
bullock	4.68977e-05	3.55897e-05	8.79701e-05
smoothness	#N/A	3.55897e-05	8.79585e-05
overrated	9.37954e-05	3.55897e-05	8.79546e-05
repurchase	#N/A	3.55897e-05	8.79469e-05
knocked	0.000422079	0.000106769	0.000263824
begun	4.68977e-05	3.55897e-05	8.79121e-05
deception	#N/A	3.55897e-05	8.79005e-05
gifting	0.000281386	0.000106769	0.000263671
cured	4.68977e-05	3.55897e-05	8.78812e-05
nomakeup	4.68977e-05	3.55897e-05	8.78619e-05
context	0.000140693	3.55897e-05	8.78542e-05
5x	#N/A	3.55897e-05	8.78503e-05
mike_pence	#N/A	3.55897e-05	8.78426e-05
hypothetically	4.68977e-05	3.55897e-05	8.78349e-05
stretched	0.000328284	0.000177949	0.000439174
problematic	0.000234489	3.55897e-05	8.78233e-05
therapeutic	0.000234489	3.55897e-05	8.78117e-05
ccs	#N/A	3.55897e-05	8.78079e-05
junior	9.37954e-05	3.55897e-05	8.77963e-05
formulated	0.000140693	3.55897e-05	8.77732e-05
wooden	4.68977e-05	3.55897e-05	8.77693e-05
gettting	#N/A	3.55897e-05	8.77655e-05
melaniatrump	4.68977e-05	3.55897e-05	8.77424e-05
flesh	0.000140693	0.000106769	0.000263227
sentence	0.000328284	0.000106769	0.000263172
stoopid	#N/A	3.55897e-05	8.77193e-05
desired	9.37954e-05	3.55897e-05	8.77155e-05
disappoint	4.68977e-05	3.55897e-05	8.77116e-05
tensing	#N/A	3.55897e-05	8.77078e-05
masked	0.000140693	3.55897e-05	8.76616e-05
nicolasturgeon	#N/A	3.55897e-05	8.76578e-05
length	9.37954e-05	0.000106769	0.00026295
thriller	#N/A	3.55897e-05	8.76501e-05
reconcile	#N/A	3.55897e-05	8.76386e-05
pals	4.68977e-05	3.55897e-05	8.76347e-05
sensation	4.68977e-05	0.000177949	0.00043814
omo	#N/A	0.000106769	0.000262881
comfy	4.68977e-05	3.55897e-05	8.76232e-05
specs	#N/A	3.55897e-05	8.76117e-05
lightning	#N/A	3.55897e-05	8.75887e-05
expert	0.00187591	0.000106769	0.000262757
plssss	9.37954e-05	3.55897e-05	8.75848e-05
gwyneth	4.68977e-05	3.55897e-05	8.75772e-05
stung	0.000328284	0.000177949	0.000437876
nassau	4.68977e-05	3.55897e-05	8.7558e-05
assumed	0.000140693	0.000106769	0.00026266
bedroom	0.000187591	0.000106769	0.000262633
oan	4.68977e-05	3.55897e-05	8.75274e-05
trace	4.68977e-05	3.55897e-05	8.75235e-05
algorithm	0.000140693	3.55897e-05	8.74929e-05
poses	4.68977e-05	3.55897e-05	8.74814e-05
inst	#N/A	3.55897e-05	8.74776e-05
cindy	9.37954e-05	3.55897e-05	8.74393e-05
loudly	9.37954e-05	3.55897e-05	8.74202e-05
exciteddddd	#N/A	3.55897e-05	8.74164e-05
dd	4.68977e-05	3.55897e-05	8.74126e-05
myth	0.000234489	3.55897e-05	8.74088e-05
beforehand	0.000234489	0.000106769	0.000262219
scammer	#N/A	3.55897e-05	8.73897e-05
wince	#N/A	3.55897e-05	8.73668e-05
fence	0.000140693	0.000106769	0.000261958
sanity	0.000187591	3.55897e-05	8.73057e-05
upgrade	4.68977e-05	0.000106769	0.00026189
safer	4.68977e-05	0.000106769	0.000261862
inserts	9.37954e-05	3.55897e-05	8.72829e-05
530	0.000140693	3.55897e-05	8.72676e-05
murdered	0.000140693	3.55897e-05	8.72562e-05
beaten	9.37954e-05	3.55897e-05	8.72524e-05
bloke	0.000281386	3.55897e-05	8.72486e-05
birthmark	#N/A	3.55897e-05	8.72372e-05
leather	0.000422079	3.55897e-05	8.7203e-05
mt	0.000140693	3.55897e-05	8.71916e-05
erase	0.000422079	0.000106769	0.000261575
shaking	0.000281386	0.000106769	0.000261493
awww	#N/A	3.55897e-05	8.71422e-05
jess	0.000234489	3.55897e-05	8.7127e-05
bitchhhhhh	#N/A	3.55897e-05	8.71232e-05
draft	#N/A	3.55897e-05	8.71194e-05
marissa	4.68977e-05	3.55897e-05	8.71118e-05
toooo	4.68977e-05	3.55897e-05	8.71042e-05
goggles	#N/A	3.55897e-05	8.70928e-05
acceptance	4.68977e-05	3.55897e-05	8.70853e-05
karen	0.000515875	0.000533846	0.00130626
church	9.37954e-05	0.000106769	0.000261247
validation	4.68977e-05	3.55897e-05	8.70815e-05
overkill	#N/A	3.55897e-05	8.70777e-05
ing	#N/A	0.000106769	0.000261165
broom	9.37954e-05	3.55897e-05	8.70284e-05
spontaneous	#N/A	3.55897e-05	8.70208e-05
bait	4.68977e-05	3.55897e-05	8.70171e-05
exam	0.000375182	3.55897e-05	8.70057e-05
plunge	0.000140693	3.55897e-05	8.69981e-05
cried	0.000422079	0.000355897	0.000869868
creamy	4.68977e-05	3.55897e-05	8.69868e-05
ratings	4.68977e-05	3.55897e-05	8.69754e-05
modification	9.37954e-05	0.000106769	0.000260892
extracts	4.68977e-05	3.55897e-05	8.69527e-05
battle	9.37954e-05	0.000106769	0.000260838
whewww	0.000187591	3.55897e-05	8.69414e-05
bulging	4.68977e-05	3.55897e-05	8.69187e-05
booth	9.37954e-05	0.000106769	0.000260729
omw	9.37954e-05	0.000106769	0.00026062
disgustingly	4.68977e-05	3.55897e-05	8.68659e-05
aug	0.000187591	0.000106769	0.000260593
obamacare	4.68977e-05	3.55897e-05	8.68169e-05
6-7	#N/A	3.55897e-05	8.68018e-05
autocorrect	9.37954e-05	3.55897e-05	8.67943e-05
nba	4.68977e-05	3.55897e-05	8.67754e-05
spaces	0.000140693	3.55897e-05	8.67717e-05
foolish	0.000140693	0.000106769	0.000260308
fountain	0.000187591	0.000106769	0.000260295
dwight	#N/A	3.55897e-05	8.67604e-05
waaaaay	#N/A	3.55897e-05	8.67566e-05
smol	9.37954e-05	3.55897e-05	8.67528e-05
brief	#N/A	3.55897e-05	8.67453e-05
returned	9.37954e-05	3.55897e-05	8.67416e-05
recording	9.37954e-05	3.55897e-05	8.67077e-05
christopher	4.68977e-05	3.55897e-05	8.66964e-05
vc	4.68977e-05	3.55897e-05	8.66889e-05
suffered	0.000187591	0.000106769	0.000259997
rated	9.37954e-05	3.55897e-05	8.66626e-05
sunburnt	0.000140693	0.000106769	0.000259983
skill	4.68977e-05	3.55897e-05	8.66401e-05
naya	#N/A	3.55897e-05	8.66026e-05
markle	0.000234489	3.55897e-05	8.65988e-05
hormonal	0.000187591	0.000106769	0.000259781
biracial	4.68977e-05	3.55897e-05	8.65688e-05
irrelevant	0.000140693	3.55897e-05	8.65651e-05
punk	4.68977e-05	3.55897e-05	8.65276e-05
disgust	4.68977e-05	0.000106769	0.000259551
ahahaha	0.000140693	3.55897e-05	8.65127e-05
superfacialist	#N/A	3.55897e-05	8.64902e-05
envy	0.000187591	3.55897e-05	8.64641e-05
soul	0.00107865	0.000640615	0.00155614
troops	4.68977e-05	3.55897e-05	8.64379e-05
cinderella	4.68977e-05	3.55897e-05	8.64118e-05
apa	9.37954e-05	3.55897e-05	8.63968e-05
rumors	0.000140693	3.55897e-05	8.63894e-05
quid	4.68977e-05	3.55897e-05	8.63707e-05
manipulated	#N/A	3.55897e-05	8.63483e-05
snack	#N/A	3.55897e-05	8.62962e-05
gather	9.37954e-05	3.55897e-05	8.62813e-05
4000	9.37954e-05	0.000106769	0.000258839
fax	#N/A	3.55897e-05	8.62776e-05
whys	#N/A	3.55897e-05	8.62441e-05
smoothed	4.68977e-05	3.55897e-05	8.62106e-05
irritate	#N/A	0.000106769	0.000258612
european	0.000281386	0.000106769	0.000258598
forgive	0.000281386	0.000106769	0.000258545
arsed	9.37954e-05	3.55897e-05	8.61772e-05
melbourne	4.68977e-05	3.55897e-05	8.61549e-05
bodycontouring	9.37954e-05	3.55897e-05	8.61475e-05
laziness	#N/A	3.55897e-05	8.61401e-05
dave	0.000140693	3.55897e-05	8.61141e-05
exterior	#N/A	3.55897e-05	8.61067e-05
interior	9.37954e-05	3.55897e-05	8.6103e-05
bloodstream	4.68977e-05	3.55897e-05	8.60807e-05
pcos	0.000281386	0.000106769	0.000258238
dietitians	#N/A	3.55897e-05	8.60733e-05
combine	0.000140693	3.55897e-05	8.60585e-05
uncles	#N/A	3.55897e-05	8.60215e-05
burgers	#N/A	3.55897e-05	8.60178e-05
residency	#N/A	3.55897e-05	8.60141e-05
ye	0.000281386	0.000106769	0.000258025
lengthening	#N/A	3.55897e-05	8.6003e-05
spice	#N/A	3.55897e-05	8.59697e-05
carrot	9.37954e-05	3.55897e-05	8.59623e-05
geico	#N/A	3.55897e-05	8.59439e-05
strict	9.37954e-05	0.000106769	0.000257825
mission	0.000140693	3.55897e-05	8.59402e-05
puberty	0.000281386	3.55897e-05	8.59328e-05
ralph	#N/A	3.55897e-05	8.59217e-05
smell	0.00103175	0.000284718	0.000687325
tolerance	0.000375182	0.000106769	0.000257745
yaaay	4.68977e-05	3.55897e-05	8.58885e-05
hehe	0.000281386	0.000284718	0.000687088
habit	0.000281386	0.000106769	0.000257639
trailer	4.68977e-05	3.55897e-05	8.58775e-05
giggle	#N/A	3.55897e-05	8.58701e-05
accounts	0.000234489	0.000106769	0.000257573
rf	9.37954e-05	0.000106769	0.000257533
bashed	#N/A	3.55897e-05	8.58443e-05
glucoside	4.68977e-05	0.000106769	0.00025752
calves	9.37954e-05	0.000106769	0.000257493
katya_zamo	#N/A	3.55897e-05	8.58295e-05
messages	0.000281386	0.000106769	0.000257467
believable	4.68977e-05	3.55897e-05	8.58148e-05
tries	0.000422079	0.000284718	0.00068646
focusing	0.000140693	0.000106769	0.0002574
weirdo	9.37954e-05	3.55897e-05	8.58001e-05
tearing	0.000515875	3.55897e-05	8.57964e-05
bichectomy	#N/A	3.55897e-05	8.5789e-05
trolls	9.37954e-05	0.000106769	0.000257361
rope	#N/A	3.55897e-05	8.57523e-05
checked	0.000375182	0.000284718	0.000685949
perfecting	4.68977e-05	3.55897e-05	8.57376e-05
farm	#N/A	0.000106769	0.000257162
fe	#N/A	3.55897e-05	8.57155e-05
ehhh	4.68977e-05	3.55897e-05	8.56751e-05
resent	4.68977e-05	3.55897e-05	8.56128e-05
divorced	0.000140693	3.55897e-05	8.56091e-05
floors	4.68977e-05	3.55897e-05	8.55725e-05
tomi	#N/A	3.55897e-05	8.55578e-05
epilating	4.68977e-05	3.55897e-05	8.55505e-05
alan	4.68977e-05	3.55897e-05	8.55469e-05
researchers	#N/A	3.55897e-05	8.55139e-05
landing	#N/A	3.55897e-05	8.54774e-05
nap	0.000422079	0.000284718	0.0006838
270	4.68977e-05	3.55897e-05	8.54737e-05
roughly	9.37954e-05	3.55897e-05	8.54701e-05
reassuring	4.68977e-05	3.55897e-05	8.54555e-05
xi	#N/A	3.55897e-05	8.54518e-05
james	0.000375182	0.000284718	0.000683488
narco	#N/A	3.55897e-05	8.54299e-05
cortisone	0.000187591	3.55897e-05	8.5419e-05
venture	#N/A	3.55897e-05	8.5408e-05
stares	0.000187591	3.55897e-05	8.54007e-05
optional	#N/A	3.55897e-05	8.53862e-05
over-body	#N/A	3.55897e-05	8.5357e-05
tabloids	#N/A	3.55897e-05	8.53461e-05
whomst	#N/A	3.55897e-05	8.53388e-05
proportional	#N/A	3.55897e-05	8.53097e-05
blamed	9.37954e-05	3.55897e-05	8.52842e-05
befores	#N/A	3.55897e-05	8.52551e-05
injustice	#N/A	3.55897e-05	8.52479e-05
amusement	4.68977e-05	3.55897e-05	8.52006e-05
plot	9.37954e-05	3.55897e-05	8.5197e-05
xyz	9.37954e-05	3.55897e-05	8.5168e-05
pancreas	#N/A	3.55897e-05	8.51499e-05
resulted	4.68977e-05	3.55897e-05	8.51172e-05
cease	#N/A	3.55897e-05	8.50955e-05
pardon	4.68977e-05	3.55897e-05	8.50774e-05
frivolous	0.000140693	3.55897e-05	8.50666e-05
clause	4.68977e-05	3.55897e-05	8.50521e-05
possess	#N/A	3.55897e-05	8.50087e-05
whiter	#N/A	3.55897e-05	8.4987e-05
expressing	0.000140693	3.55897e-05	8.49473e-05
inbetween	4.68977e-05	3.55897e-05	8.49329e-05
vlogging	#N/A	3.55897e-05	8.49221e-05
industries	#N/A	3.55897e-05	8.48932e-05
cosmic	4.68977e-05	3.55897e-05	8.4886e-05
vacay	9.37954e-05	3.55897e-05	8.48716e-05
laser-hair	0.000140693	3.55897e-05	8.48644e-05
sorrow	9.37954e-05	3.55897e-05	8.48572e-05
brat	4.68977e-05	3.55897e-05	8.48356e-05
tires	9.37954e-05	3.55897e-05	8.4832e-05
babysitter	9.37954e-05	3.55897e-05	8.48284e-05
unbelievably	0.000234489	3.55897e-05	8.48176e-05
obesity	0.000328284	3.55897e-05	8.47889e-05
holistic	0.000140693	3.55897e-05	8.47673e-05
marr	4.68977e-05	3.55897e-05	8.47314e-05
omar	9.37954e-05	3.55897e-05	8.47135e-05
fiend	4.68977e-05	3.55897e-05	8.47099e-05
o	4.68977e-05	3.55897e-05	8.47063e-05
biting	0.000187591	3.55897e-05	8.46525e-05
tweezing	#N/A	3.55897e-05	8.4631e-05
refinement	4.68977e-05	3.55897e-05	8.45881e-05
anti-vaxx	4.68977e-05	3.55897e-05	8.45702e-05
babyyy	4.68977e-05	3.55897e-05	8.45523e-05
deplorable	#N/A	3.55897e-05	8.4538e-05
advocating	9.37954e-05	3.55897e-05	8.45237e-05
sundays	0.000140693	3.55897e-05	8.4513e-05
ahhhhhh	4.68977e-05	3.55897e-05	8.45094e-05
ultabeauty	#N/A	3.55897e-05	8.44951e-05
medtwitter	4.68977e-05	3.55897e-05	8.44523e-05
external	0.000140693	3.55897e-05	8.44274e-05
collar	#N/A	3.55897e-05	8.44202e-05
leaning	#N/A	3.55897e-05	8.44167e-05
1115	#N/A	3.55897e-05	8.4406e-05
mg	0.000234489	3.55897e-05	8.43704e-05
sen	4.68977e-05	3.55897e-05	8.43633e-05
cannabis	9.37954e-05	3.55897e-05	8.43526e-05
sativa	#N/A	3.55897e-05	8.4349e-05
bowflex	4.68977e-05	3.55897e-05	8.43277e-05
flip	0.000937954	0.000605025	0.00143343
rocky	0.000140693	3.55897e-05	8.42389e-05
1111	#N/A	3.55897e-05	8.42247e-05
idw	#N/A	3.55897e-05	8.42176e-05
scolded	#N/A	3.55897e-05	8.42141e-05
superiority	#N/A	3.55897e-05	8.41963e-05
carter	0.000234489	3.55897e-05	8.41538e-05
prayed	4.68977e-05	3.55897e-05	8.41255e-05
virginia	4.68977e-05	3.55897e-05	8.41149e-05
reacts	0.000187591	3.55897e-05	8.40795e-05
bratz	#N/A	3.55897e-05	8.40442e-05
neurotoxins	#N/A	3.55897e-05	8.40301e-05
reccomend	9.37954e-05	3.55897e-05	8.40266e-05
mache	#N/A	3.55897e-05	8.40124e-05
kerry	9.37954e-05	3.55897e-05	8.40089e-05
paralytic	#N/A	3.55897e-05	8.39983e-05
cranial	#N/A	3.55897e-05	8.39948e-05
greater	0.000140693	3.55897e-05	8.39666e-05
travelling	0.000140693	3.55897e-05	8.39525e-05
ke	0.000281386	0.000213538	0.000503694
shenanigans	4.68977e-05	3.55897e-05	8.39349e-05
asinine	#N/A	3.55897e-05	8.39137e-05
coincidence	0.000140693	3.55897e-05	8.39032e-05
bipolar	4.68977e-05	3.55897e-05	8.38715e-05
som	4.68977e-05	3.55897e-05	8.38539e-05
rag	4.68977e-05	3.55897e-05	8.38399e-05
puffed	9.37954e-05	3.55897e-05	8.38223e-05
ag	4.68977e-05	3.55897e-05	8.38118e-05
dms	0.000328284	0.000213538	0.000502737
31st	0.000140693	3.55897e-05	8.37731e-05
stiffness	4.68977e-05	3.55897e-05	8.37381e-05
radiofrequency	#N/A	3.55897e-05	8.37346e-05
pretending	0.000422079	0.000213538	0.000502372
gig	0.000187591	3.55897e-05	8.3724e-05
bind	#N/A	3.55897e-05	8.371e-05
dystonia	0.000187591	0.000213538	0.00050089
crossed	0.000187591	0.000213538	0.000500556
shift	0.000187591	0.000213538	0.000500278
topic	0.000562773	0.000213538	0.00049914
makeover	0.000937954	0.000533846	0.00124378
reduce	0.000750363	0.000320307	0.000745413
shame	0.00117244	0.00110328	0.00256395
taboo	0.0020166	0.000782974	0.00180766
abs	0.000656568	0.000569436	0.00130789
electrolysis	0.000750363	0.000462666	0.00105914
scar	0.00192281	0.00106769	0.00243843
nervous	0.00267317	0.00131682	0.00300595
mfs	0.000281386	0.000355897	0.000809249
femdom	4.68977e-05	0.000142359	0.000322876
op	0.00060967	0.000249128	0.000564366
retarded	0.000187591	0.000142359	0.000321958
stoked	0.000140693	0.000142359	0.00032194
jeans	0.000515875	0.000249128	0.000563253
letter	0.000234489	0.000249128	0.000563158
education	0.000234489	0.000142359	0.000321509
argue	0.000140693	0.000142359	0.000321474
tryin	0.000187591	0.000142359	0.000321406
cares	0.000844159	0.000996512	0.00224897
recommendation	0.000468977	0.000142359	0.000321182
co	0.000281386	0.000142359	0.000321079
dislike	9.37954e-05	0.000142359	0.000320907
minimal	0.00060967	0.000142359	0.00032077
ooh	4.68977e-05	0.000249128	0.00056123
expect	0.000844159	0.000747384	0.001683
cher	0.000422079	0.000249128	0.00056079
dallas	0.000328284	0.000142359	0.000320222
understood	0.000140693	0.000142359	0.000319523
confusing	4.68977e-05	0.000142359	0.000319438
130	0.000281386	0.000142359	0.000319421
february	0.000844159	0.000142359	0.000319302
2019	0.00121934	0.000142359	0.000318894
grace	0.000328284	0.000142359	0.000318861
rain	0.000187591	0.000142359	0.000318827
stayed	0.000375182	0.000142359	0.000318657
coochie	0.000797261	0.000640615	0.00143361
financial	0.000234489	0.000142359	0.000318556
carded	0.000468977	0.000142359	0.000318438
ofc	0.000140693	0.000142359	0.000318286
mastectomy	0.000187591	0.000142359	0.000318167
satisfied	0.000422079	0.000142359	0.00031815
conservative	0.000234489	0.000142359	0.000318066
national	0.000281386	0.000142359	0.000317948
equally	#N/A	0.000142359	0.00031783
zac	#N/A	0.000142359	0.000317746
petty	0.000328284	0.000142359	0.00031736
scam	0.000656568	0.000391487	0.000872702
invention	0.000281386	0.000142359	0.000317326
blowing	0.000422079	0.000142359	0.000317259
threads	0.000187591	0.000142359	0.000317074
therapist	0.00107865	0.000391487	0.000870726
weak	0.000797261	0.000391487	0.000870524
punch	0.00060967	0.000391487	0.000870171
venmo	0.000984852	0.000391487	0.000870019
kate	0.000468977	0.000391487	0.00086881
devices	0.000281386	0.000533846	0.00118224
energy	0.000797261	0.000533846	0.00118085
raises	0.00192281	0.000960922	0.00212508
near	0.00145383	0.00110328	0.00243962
lucky	0.000703466	0.000284718	0.000625462
vibes	0.000468977	0.000284718	0.000624787
kicked	0.000844159	0.000284718	0.000624255
sucking	0.000468977	0.000284718	0.000622982
findom	0.000562773	0.000427077	0.000934197
married	0.000515875	0.000569436	0.00124415
korea	0.000844159	0.000427077	0.000932945
court	0.000422079	0.000284718	0.00062182
info	0.00117244	0.000427077	0.000931587
issues	0.00117244	0.00106769	0.00231425
yay	0.000656568	0.000462666	0.000995783
enjoy	0.00182901	0.000462666	0.000995608
increase	0.000468977	0.000177949	0.000382848
enzyme	0.000328284	0.000177949	0.000382305
funded	4.68977e-05	0.000177949	0.000380849
illness	0.000328284	0.000177949	0.000380828
profile	0.000984852	0.000640615	0.00136888
skull	0.000234489	0.000177949	0.000380166
matters	0.000375182	0.000320307	0.000683255
regarding	0.000281386	0.000177949	0.000379465
fda	0.000187591	0.000177949	0.000379342
awkward	0.000468977	0.000177949	0.000379096
ol	0.000515875	0.000177949	0.000378972
con	9.37954e-05	0.000177949	0.000378685
invisible	9.37954e-05	0.000177949	0.000378583
referred	0.000328284	0.000177949	0.000378378
itch	0.000328284	0.000177949	0.000378256
plasticsurgery	0.00173522	0.000676205	0.00143438
confidence	0.00121934	0.000676205	0.00143258
degree	0.000984852	0.000355897	0.000747771
ed	0.000515875	0.000355897	0.000747685
areas	0.0019697	0.000711794	0.00149423
reliable	0.000140693	7.11794e-05	0.000148471
revolution	4.68977e-05	7.11794e-05	0.000148368
rush	0.000562773	7.11794e-05	0.000148324
uhhhh	#N/A	7.11794e-05	0.000148287
shameful	0.000140693	7.11794e-05	0.000148119
flowers	0.000562773	7.11794e-05	0.00014809
lipgloss	0.000281386	7.11794e-05	0.000148082
doe	9.37954e-05	7.11794e-05	0.000148075
compliments	0.000281386	7.11794e-05	0.000147871
gents	4.68977e-05	7.11794e-05	0.000147856
minimize	0.000234489	7.11794e-05	0.000147834
hassle	0.000140693	7.11794e-05	0.000147805
appropriate	0.000422079	0.000213538	0.000442919
saints	4.68977e-05	7.11794e-05	0.000147543
blaming	0.000187591	7.11794e-05	0.000147536
gn	0.000187591	7.11794e-05	0.000147485
aura	9.37954e-05	7.11794e-05	0.000147456
sucked	0.000422079	0.000391487	0.000810326
buttttt	9.37954e-05	7.11794e-05	0.000147326
costs	0.000797261	0.000782974	0.00162055
shuts	4.68977e-05	7.11794e-05	0.00014729
walked	0.00112555	0.000391487	0.000810045
attraction	4.68977e-05	7.11794e-05	0.000147268
charlie	0.000140693	7.11794e-05	0.000147254
owned	0.000187591	0.000391487	0.00080981
permission	4.68977e-05	7.11794e-05	0.000147218
scheduling	0.000422079	0.000391487	0.000809342
responses	0.000140693	7.11794e-05	0.000147037
boba	#N/A	7.11794e-05	0.000146994
mah	#N/A	7.11794e-05	0.00014698
honesty	0.000140693	7.11794e-05	0.000146972
hv	#N/A	7.11794e-05	0.000146951
britain	#N/A	7.11794e-05	0.000146922
irl	0.000140693	0.000213538	0.000440674
japan	9.37954e-05	7.11794e-05	0.000146778
lend	0.000140693	7.11794e-05	0.000146771
spreading	0.000140693	7.11794e-05	0.000146764
potential	0.000281386	0.000391487	0.000806916
dumbass	0.000468977	0.000213538	0.000439947
mistakes	0.000140693	7.11794e-05	0.000146592
blind	0.000422079	0.000213538	0.000439633
donut	4.68977e-05	7.11794e-05	0.000146506
cardi	0.000234489	0.000213538	0.000439512
mondaymotivation	#N/A	7.11794e-05	0.000146492
influencer	0.000422079	0.000213538	0.000439223
labor	4.68977e-05	7.11794e-05	0.000146399
belong	#N/A	7.11794e-05	0.000146391
gore	4.68977e-05	7.11794e-05	0.000146349
smarter	9.37954e-05	7.11794e-05	0.000146327
butterfly	0.000187591	7.11794e-05	0.000146284
systems	0.000140693	7.11794e-05	0.000146277
army	0.000187591	7.11794e-05	0.00014627
intensity	0.000140693	7.11794e-05	0.000146199
positivity	0.000328284	0.000213538	0.0004385
fbi	4.68977e-05	7.11794e-05	0.000146092
agent	0.000187591	7.11794e-05	0.000146085
beautician	0.000234489	7.11794e-05	0.000146035
hydrochloric	#N/A	7.11794e-05	0.000145936
slander	#N/A	7.11794e-05	0.000145886
tana	0.000187591	7.11794e-05	0.000145858
muslim	9.37954e-05	7.11794e-05	0.000145751
agents	4.68977e-05	7.11794e-05	0.000145744
bowling	4.68977e-05	7.11794e-05	0.000145737
ts	4.68977e-05	7.11794e-05	0.000145638
cared	4.68977e-05	7.11794e-05	0.000145624
alll	0.000234489	7.11794e-05	0.000145603
cycles	4.68977e-05	7.11794e-05	0.000145539
reg	0.000140693	7.11794e-05	0.000145532
lemon	0.000234489	7.11794e-05	0.000145462
digging	4.68977e-05	7.11794e-05	0.000145412
belle	9.37954e-05	7.11794e-05	0.000145314
overboard	0.000281386	7.11794e-05	0.000145257
voluma	0.000140693	7.11794e-05	0.000145215
ceo	0.000328284	7.11794e-05	0.00014518
features	0.000844159	0.000640615	0.00130641
freezes	0.000234489	7.11794e-05	0.000145138
175	0.000187591	7.11794e-05	0.00014511
95	0.000140693	7.11794e-05	0.000145075
continuing	0.000234489	7.11794e-05	0.000145068
talked	0.000937954	0.000640615	0.00130517
bravo	0.000140693	7.11794e-05	0.000144991
stone	0.000891057	0.000427077	0.000869918
melanie	9.37954e-05	7.11794e-05	0.00014497
henny	4.68977e-05	7.11794e-05	0.000144942
heh	#N/A	7.11794e-05	0.000144886
colleagues	0.000234489	7.11794e-05	0.000144837
initially	9.37954e-05	7.11794e-05	0.00014483
accidental	9.37954e-05	7.11794e-05	0.000144634
educated	4.68977e-05	7.11794e-05	0.000144606
shakes	#N/A	7.11794e-05	0.000144592
swallow	9.37954e-05	7.11794e-05	0.000144502
pony	0.000140693	7.11794e-05	0.000144488
waxer	4.68977e-05	7.11794e-05	0.000144467
aunts	9.37954e-05	7.11794e-05	0.000144425
dumpster	4.68977e-05	7.11794e-05	0.000144279
gigantic	9.37954e-05	7.11794e-05	0.000144231
wonders	0.000891057	0.000676205	0.00136962
hasnt	#N/A	7.11794e-05	0.000144141
hm	0.000140693	7.11794e-05	0.000144134
supple	0.000140693	7.11794e-05	0.000144113
rapid	9.37954e-05	7.11794e-05	0.000144099
24th	4.68977e-05	7.11794e-05	0.000144085
lessons	9.37954e-05	7.11794e-05	0.000144051
fails	0.000140693	7.11794e-05	0.000144037
expanded	0.000140693	7.11794e-05	0.000143975
december	0.000187591	0.000249128	0.000503666
finsub	0.000234489	0.000249128	0.000503609
topping	#N/A	7.11794e-05	0.000143823
photoshop	0.000328284	0.000249128	0.000503271
sinus	0.000328284	7.11794e-05	0.000143781
herbalife	#N/A	7.11794e-05	0.000143761
99	0.000703466	0.000249128	0.000503018
countries	4.68977e-05	7.11794e-05	0.000143713
thai	4.68977e-05	7.11794e-05	0.000143692
conclude	#N/A	7.11794e-05	0.000143678
cider	4.68977e-05	7.11794e-05	0.000143609
330	#N/A	7.11794e-05	0.000143506
ease	0.000656568	0.000249128	0.000502232
nightmare	0.000375182	0.000249128	0.000502204
taco	9.37954e-05	7.11794e-05	0.000143451
confuse	9.37954e-05	7.11794e-05	0.000143403
direct	0.000281386	0.000249128	0.00050184
2018	0.000234489	0.000249128	0.000501812
generation	0.000468977	0.000249128	0.000501672
lauren	0.000187591	7.11794e-05	0.000143335
bellybutton	9.37954e-05	7.11794e-05	0.000143294
approaches	#N/A	7.11794e-05	0.00014328
sweating	0.00173522	0.000960922	0.001934
morons	0.000140693	7.11794e-05	0.000143205
manifesting	0.000234489	0.000249128	0.000501197
disorder	0.000328284	0.000249128	0.000501114
guns	0.000140693	7.11794e-05	0.000143157
dozen	0.000328284	7.11794e-05	0.000143137
marriedatfirstsight	0.000281386	7.11794e-05	0.000143082
crumb	4.68977e-05	7.11794e-05	0.000143048
application	0.000328284	0.000249128	0.000500501
cw	0.000140693	7.11794e-05	0.00014298
invent	0.000140693	7.11794e-05	0.000142912
cases	0.000187591	0.000249128	0.000499889
douche	9.37954e-05	7.11794e-05	0.000142823
patchy	#N/A	7.11794e-05	0.000142803
ride	0.000281386	0.000249128	0.000499778
handsome	0.000328284	0.000249128	0.000499584
determine	0.000328284	7.11794e-05	0.000142735
recurring	4.68977e-05	7.11794e-05	0.000142721
joked	9.37954e-05	7.11794e-05	0.000142714
meal	0.000328284	0.000249128	0.000499473
ceramides	0.000234489	0.000249128	0.000499362
bash	0.000281386	7.11794e-05	0.000142626
dirt	0.000515875	7.11794e-05	0.000142538
posing	4.68977e-05	7.11794e-05	0.000142511
circles	0.000656568	0.000249128	0.000498753
exchange	0.000187591	7.11794e-05	0.00014247
melts	4.68977e-05	7.11794e-05	0.000142464
choice	0.00107865	0.000747384	0.00149557
figuring	9.37954e-05	7.11794e-05	0.000142403
hourglass	4.68977e-05	7.11794e-05	0.000142349
calories	9.37954e-05	7.11794e-05	0.000142248
double	0.00454908	0.00395046	0.00789424
plucking	0.000140693	7.11794e-05	0.000142207
bastard	9.37954e-05	7.11794e-05	0.000142039
offend	#N/A	7.11794e-05	0.000142025
ivanka	0.00060967	0.000498256	0.000993571
sunshine	9.37954e-05	7.11794e-05	0.000141824
gooo	#N/A	7.11794e-05	0.000141663
insulting	0.000187591	7.11794e-05	0.00014161
bcuz	#N/A	7.11794e-05	0.000141596
joan	0.000281386	7.11794e-05	0.00014159
defending	9.37954e-05	7.11794e-05	0.000141509
controlling	0.000187591	7.11794e-05	0.000141496
mishap	4.68977e-05	7.11794e-05	0.000141396
bbw	4.68977e-05	7.11794e-05	0.000141369
enlargements	#N/A	7.11794e-05	0.000141329
judy	0.000234489	7.11794e-05	0.000141309
registry	#N/A	7.11794e-05	0.000141276
falls	0.000187591	7.11794e-05	0.000141256
quantities	#N/A	7.11794e-05	0.00014117
improve	0.000422079	0.000533846	0.00105876
jake	9.37954e-05	7.11794e-05	0.000141137
bullying	0.000140693	7.11794e-05	0.00014111
continued	0.000140693	7.11794e-05	0.000141084
dust	4.68977e-05	7.11794e-05	0.000141044
dermabrasion	0.000187591	7.11794e-05	0.000141017
drag	0.000468977	0.000284718	0.000564048
likkle	4.68977e-05	7.11794e-05	0.000140991
whitened	0.000281386	0.000284718	0.000563666
lacking	#N/A	7.11794e-05	0.000140898
asf	0.000891057	0.000818564	0.00161958
remain	0.000328284	0.000284718	0.000563222
appreciated	0.000281386	7.11794e-05	0.000140759
blocked	9.37954e-05	0.000284718	0.000562968
batch	0.000140693	7.11794e-05	0.000140673
congrats	0.000140693	7.11794e-05	0.000140607
closely	#N/A	7.11794e-05	0.000140601
boxing	9.37954e-05	7.11794e-05	0.000140555
ripping	0.000562773	7.11794e-05	0.000140542
tongue	0.00060967	0.000284718	0.000562019
primer	0.000375182	7.11794e-05	0.000140397
guna	4.68977e-05	7.11794e-05	0.000140357
dodgy	0.000187591	7.11794e-05	0.000140351
casket	4.68977e-05	7.11794e-05	0.000140272
mj	#N/A	7.11794e-05	0.000140266
delivering	#N/A	7.11794e-05	0.000140233
broad	0.000140693	7.11794e-05	0.00014022
24	0.00154762	0.000854153	0.00168229
classmates	4.68977e-05	7.11794e-05	0.00014018
expected	0.00060967	0.000284718	0.000560695
brandi	9.37954e-05	7.11794e-05	0.000140135
idek	0.000187591	7.11794e-05	0.000140128
zit	4.68977e-05	7.11794e-05	0.000140121
chronicpain	0.000281386	7.11794e-05	0.000140076
upsetting	0.000140693	7.11794e-05	0.000140069
unnecessarily	#N/A	7.11794e-05	0.000140063
corn	4.68977e-05	7.11794e-05	0.000139958
valid	0.000140693	7.11794e-05	0.000139854
black	0.00548703	0.0044843	0.00878128
present	0.000703466	0.000605025	0.00118336
picture	0.00192281	0.000925333	0.00180821
program	0.000468977	0.000320307	0.000625213
pull	0.000703466	0.000605025	0.00118071
duck	0.000375182	0.000320307	0.000622736
included	0.000515875	0.000320307	0.000622454
comments	0.000984852	0.000711794	0.00137182
washed	0.000281386	0.000355897	0.000685597
dey	4.68977e-05	0.000355897	0.000685558
positive	0.000656568	0.000711794	0.00137076
insulin	9.37954e-05	0.000106769	0.000205508
pierced	0.000515875	0.000355897	0.00068501
wednesday	0.00136003	0.000711794	0.00136994
aubrey	#N/A	0.000106769	0.00020536
tones	0.000187591	0.000106769	0.000205307
loud	0.000375182	0.000355897	0.000684151
parent	0.000187591	0.000106769	0.000205212
process	0.00318904	0.00195743	0.00376172
tummytuck	0.000328284	0.000106769	0.000205055
latter	0.000187591	0.000106769	0.000205034
5	0.000281386	0.000106769	0.000205002
effectively	0.000140693	0.000106769	0.000204908
bothered	0.000187591	0.000106769	0.000204845
bf	0.00136003	0.000747384	0.00143275
heavily	0.000375182	0.000106769	0.000204656
overwhelming	4.68977e-05	0.000106769	0.000204614
victims	4.68977e-05	0.000106769	0.000204405
possibility	9.37954e-05	0.000106769	0.000204311
yt	0.000515875	0.000391487	0.000748891
laughter	0.000234489	0.000106769	0.000204082
mocking	9.37954e-05	0.000106769	0.00020404
cheeks	0.00318904	0.00167272	0.00319548
bonding	4.68977e-05	0.000106769	0.000203874
arguing	0.000234489	0.000106769	0.00020378
embracing	0.000187591	0.000106769	0.000203759
pending	9.37954e-05	0.000106769	0.000203604
silicon	0.000468977	0.000391487	0.000746311
unemployed	9.37954e-05	0.000106769	0.000203448
discussed	9.37954e-05	0.000106769	0.000203407
covering	0.000375182	0.000391487	0.000745755
unnaturally	4.68977e-05	0.000106769	0.000203376
dermal	0.00103175	0.000391487	0.000745498
consultations	0.000562773	0.000106769	0.000203252
paula	4.68977e-05	0.000106769	0.000203231
generally	0.000281386	0.000106769	0.000203221
wyd	0.000187591	0.000106769	0.000203097
entering	0.000140693	0.000106769	0.000203046
bullied	0.000328284	0.000106769	0.000202778
thang	4.68977e-05	0.000106769	0.000202747
certification	0.000328284	0.000106769	0.000202675
bio	0.000281386	0.000106769	0.000202655
floor	0.00060967	0.000427077	0.000810467
bold	9.37954e-05	0.000106769	0.000202562
presidential	0.000187591	0.000106769	0.000202511
ham	9.37954e-05	0.000106769	0.000202501
humanity	9.37954e-05	0.000106769	0.000202347
buddy	0.000187591	0.000106769	0.000202255
yeh	0.000187591	0.000106769	0.000202214
fits	0.000234489	0.000106769	0.000202184
ruin	0.00103175	0.000427077	0.000808688
paying	0.00300145	0.00245569	0.00464914
fried	0.000187591	0.000106769	0.000202132
formula	0.000140693	0.000106769	0.00020202
bff	0.000328284	0.000106769	0.000201939
counter	0.000140693	0.000106769	0.000201908
spf	0.00103175	0.000889743	0.00168249
p	0.000328284	0.000106769	0.000201827
technique	0.000515875	0.000106769	0.000201806
maga	0.000468977	0.000427077	0.000807149
shorty	0.000375182	0.000106769	0.000201654
statements	0.000234489	0.000106769	0.000201613
ill	0.00121934	0.000925333	0.00174562
causes	0.000844159	0.000462666	0.000872753
fckn	0.000281386	0.000106769	0.000201319
skills	0.000281386	0.000106769	0.000201248
exhausted	0.000281386	0.000106769	0.000201197
guest	0.000281386	0.000106769	0.000201126
podcast	0.000656568	0.000106769	0.000201096
trisha	4.68977e-05	0.000106769	0.000201045
forming	0.000234489	0.000106769	0.000201005
ultimately	4.68977e-05	0.000106769	0.000200975
3/4	#N/A	0.000106769	0.000200944
overactive	#N/A	0.000106769	0.000200904
temples	0.000187591	0.000106769	0.000200884
duty	0.000281386	0.000106769	0.000200854
mark	0.00121934	0.000462666	0.000870322
delete	4.68977e-05	0.000106769	0.000200783
piercings	0.000984852	0.000462666	0.000869666
diff	0.000140693	0.000106769	0.000200562
sk	#N/A	0.000106769	0.000200461
spilt	4.68977e-05	0.000106769	0.000200431
loses	0.000140693	0.000106769	0.000200421
insecurity	0.000140693	0.000106769	0.00020025
result	0.000797261	0.000498256	0.000934307
spots	0.00187591	0.0010321	0.00193389
promotes	4.68977e-05	0.000106769	0.00020003
juan	#N/A	0.000106769	0.0001999
drawn	0.000140693	0.000106769	0.00019987
liposculpture	9.37954e-05	0.000106769	0.00019982
song	0.00121934	0.000498256	0.000931912
stfu	0.000375182	0.000498256	0.000931858
correction	0.000187591	0.000106769	0.000199302
sculpted	0.000140693	0.000106769	0.000199183
sturm	#N/A	0.000106769	0.000199054
loosen	9.37954e-05	0.000106769	0.000198936
sagging	0.000328284	0.000106769	0.000198857
magazine	0.000328284	0.000106769	0.000198797
refresh	0.000140693	0.000106769	0.000198738
stretch	0.00121934	0.000533846	0.000993629
quiet	4.68977e-05	0.000106769	0.000198699
corners	9.37954e-05	0.000106769	0.000198629
karens	#N/A	0.000106769	0.000198541
license	0.000750363	0.000569436	0.0010587
dummy	0.000187591	0.000106769	0.000198393
reptile	0.000140693	0.000106769	0.000198344
tier	0.000140693	0.000106769	0.000198304
seek	0.000234489	0.000106769	0.000198295
project	0.000375182	0.000106769	0.000198167
luxury	0.000422079	0.000106769	0.000198108
metal	0.000375182	0.000142359	0.000264047
800	0.000422079	0.000142359	0.000264019
rant	0.000140693	0.000106769	0.000198
sized	0.000234489	0.000142359	0.000263992
tmrw	0.000375182	0.000142359	0.000263866
bike	0.000140693	0.000142359	0.000263602
undereye	0.000234489	0.000142359	0.000263407
perks	0.000140693	0.000142359	0.000262798
songs	0.000422079	0.000142359	0.000262771
excuse	0.00107865	0.000640615	0.00118182
swell	4.68977e-05	0.000142359	0.000262605
tour	0.000140693	0.000142359	0.000262564
diet	0.00276697	0.00145918	0.00269031
importantly	0.000234489	0.000142359	0.000262247
carefully	4.68977e-05	0.000142359	0.000262233
forth	0.000140693	0.000142359	0.000262178
bay	0.000281386	0.000142359	0.000262137
pricing	0.000234489	0.000142359	0.000262068
rise	0.000281386	0.000142359	0.000261821
2	0.000234489	0.000142359	0.000261588
sesh	0.000140693	0.000142359	0.000261411
2nd	0.00154762	0.000711794	0.00130703
react	0.000234489	0.000142359	0.000261356
foaming	4.68977e-05	0.000142359	0.000261274
riding	0.000234489	0.000142359	0.000261042
typically	0.000187591	0.000142359	0.000261001
approve	0.000140693	0.000142359	0.000260919
item	9.37954e-05	0.000142359	0.000260797
victim	0.000422079	0.000142359	0.000260688
subject	0.00173522	0.000747384	0.00136831
fan	0.000844159	0.000747384	0.00136823
lasering	0.000140693	0.000142359	0.000260485
mexican	0.000281386	0.000142359	0.00026043
turned	0.00131314	0.000782974	0.00143164
lame	0.000140693	0.000142359	0.000260159
commented	9.37954e-05	0.000142359	0.000260119
spoke	0.000140693	0.000142359	0.000260105
cover	0.00239178	0.00188626	0.00344573
straw	0.000234489	0.000142359	0.000259727
smith	0.000422079	0.000142359	0.000259605
score	0.000281386	0.000142359	0.000259525
menu	9.37954e-05	0.000142359	0.000259027
mums	0.000140693	0.000142359	0.000258933
dick	0.00192281	0.000925333	0.00168279
kitty	0.000281386	0.000142359	0.000258719
extract	0.000328284	0.000142359	0.000258652
anger	0.000140693	0.000142359	0.000258639
year-old	0.000562773	0.000142359	0.000258505
split	0.000281386	0.000177949	0.000323067
earn	#N/A	0.000177949	0.000322858
sweat	0.00220419	0.0010321	0.00187221
girly	0.000281386	0.000177949	0.000322737
aight	0.000140693	0.000177949	0.000322667
disgusted	0.000281386	0.000142359	0.000258104
member	0.000328284	0.000177949	0.000322529
act	0.00140693	0.00106769	0.00193517
wrap	0.000562773	0.000177949	0.000322511
carried	0.000140693	0.000177949	0.000322477
influence	0.000140693	0.000142359	0.000257958
buzzing	4.68977e-05	0.000142359	0.000257918
43	9.37954e-05	0.000142359	0.000257891
diamond	0.000422079	0.000142359	0.000257692
destroying	0.000281386	0.000177949	0.000322044
fix	0.0041739	0.00309631	0.00560015
bleached	0.000375182	0.000177949	0.000321837
pelosimustgo	4.68977e-05	0.000142359	0.000257453
jesus	0.00136003	0.00117446	0.00212327
fourth	4.68977e-05	0.000142359	0.000257321
narrative	0.000140693	0.000142359	0.000257294
francisco	0.000422079	0.000177949	0.000321543
incapable	0.000187591	0.000142359	0.000257122
sell	0.00178211	0.00131682	0.00237718
daughters	0.000281386	0.000177949	0.00032101
mode	4.68977e-05	0.000177949	0.00032089
takes	0.00168832	0.00142359	0.00256379
prep	0.000422079	0.000177949	0.000320427
losers	0.000187591	0.000177949	0.00032029
eyelid	0.00769123	0.00576553	0.0103695
botoxed	0.000234489	0.000177949	0.000319915
4k	0.000140693	0.000177949	0.000319251
thus	0.000234489	0.000213538	0.000382869
enhanced	4.68977e-05	0.000177949	0.000318928
tch	4.68977e-05	0.000213538	0.000382347
decade	0.000937954	0.000177949	0.000318387
bits	0.000281386	0.000177949	0.000318235
longoria	0.000328284	0.000213538	0.000381742
cigarettes	0.000234489	0.000177949	0.0003181
preventive	0.000328284	0.000177949	0.000317898
attacks	0.000281386	0.000177949	0.00031778
forbid	4.68977e-05	0.000177949	0.000317511
trips	0.000234489	0.000213538	0.000380952
dudes	0.000797261	0.000213538	0.000380662
agreed	0.000328284	0.000177949	0.000317125
pubic	0.000281386	0.000177949	0.000317091
couples	0.000234489	0.000177949	0.000317041
cheating	0.000234489	0.000249128	0.000443091
90s	0.000281386	0.000213538	0.000379713
allowing	0.000281386	0.000249128	0.000442992
dermaplanning	9.37954e-05	0.000249128	0.000442943
milf	4.68977e-05	0.000249128	0.000442331
imo	0.000281386	0.000249128	0.000441916
insult	0.000375182	0.000213538	0.000378235
regardless	0.000422079	0.000249128	0.000441014
updated	0.000140693	0.000213538	0.000378011
tune	0.000328284	0.000213538	0.000377644
scares	0.000187591	0.000249128	0.000440504
non-surgical	0.000703466	0.000213538	0.000377338
becomes	0.000515875	0.000284718	0.000503074
created	0.000468977	0.000284718	0.000502934
abbv	9.37954e-05	0.000249128	0.000440044
attitude	0.000422079	0.000249128	0.000439585
achieve	0.000515875	0.000320307	0.000565099
auntie	0.000328284	0.000284718	0.00050226
faced	0.000797261	0.000320307	0.000565004
weather	0.000937954	0.000284718	0.000502036
platform	0.000281386	0.000249128	0.000438933
conspiracy	4.68977e-05	0.000284718	0.000501477
investments	0.000234489	0.000249128	0.000438741
sometimes	0.00332974	0.00163713	0.00288078
meaning	0.000328284	0.000320307	0.000563285
decision	0.00304835	0.00156595	0.00275314
youre	0.000468977	0.000249128	0.000437996
excellent	0.000422079	0.000284718	0.000500528
appearance	0.00253248	0.001388	0.00243977
weekend	0.00257937	0.00142359	0.00250183
land	0.000468977	0.000249128	0.000437756
inch	0.000562773	0.000320307	0.00056281
bye	0.00121934	0.00128123	0.00225116
4	9.37954e-05	0.000249128	0.000437661
pregnant	0.00145383	0.00135241	0.0023753
specifically	0.000328284	0.000284718	0.000500056
fault	0.000375182	0.000284718	0.000499917
research	0.00131314	0.00117446	0.00206123
staff	0.000328284	0.000391487	0.000686656
solve	0.000422079	0.000355897	0.000624078
removing	0.000422079	0.000427077	0.000748762
insecure	0.00140693	0.00110328	0.00193424
boris	#N/A	0.000284718	0.000499085
proof	0.000328284	0.000284718	0.000498891
none	0.00173522	0.0010321	0.00180843
28	0.000703466	0.000355897	0.000623406
condition	0.000656568	0.000498256	0.0008726
meant	0.000891057	0.000854153	0.00149584
enhance	0.000328284	0.000355897	0.000623229
bloody	0.000281386	0.000533846	0.000934579
simply	0.000844159	0.000960922	0.00168219
sweaty	0.000234489	0.000320307	0.000560601
join	0.00060967	0.000355897	0.000622877
went	0.00928575	0.00679764	0.0118943
alpha	0.000468977	0.000533846	0.000933925
melania	0.000937954	0.000782974	0.0013697
afternoon	0.000562773	0.000320307	0.000560318
patient	0.000984852	0.000533846	0.000933761
christmas	0.00159452	0.000462666	0.000808921
street	0.000422079	0.000355897	0.000621961
tough	0.000422079	0.000391487	0.000683956
joebiden	0.000422079	0.000427077	0.000746055
sir	0.000703466	0.000498256	0.000870373
include	0.000750363	0.000711794	0.00124297
bladder	0.00140693	0.000391487	0.00068341
extreme	0.00060967	0.000498256	0.000869565
experience	0.00356423	0.00220656	0.00382598
smile	0.00506495	0.00263364	0.00452236
tomorrow	0.00966093	0.00633497	0.0108128
hurt	0.0060967	0.00338102	0.00572745
1st	0.00107865	0.0010321	0.00174657
insurance	0.00431459	0.00245569	0.00414194
reasons	0.00164142	0.000960922	0.00161919
swollen	0.00168832	0.000925333	0.00155801
tuesday	0.00140693	0.000925333	0.00155754
pussy	0.00182901	0.00160154	0.0026913
changing	0.00150073	0.000818564	0.00136921
wit	0.000422079	0.000747384	0.00124563
posted	0.000937954	0.000747384	0.00124481
mini	0.00112555	0.000747384	0.00124327
grandma	0.00112555	0.000747384	0.00124304
monday	0.00290766	0.00128123	0.0021252
today	0.0381747	0.0203217	0.0336709
donate	0.0019697	0.000676205	0.00111962
sign	0.00225109	0.00124564	0.00206111
bank	0.00121934	0.000676205	0.00111804
south	0.000797261	0.000640615	0.00105889
results	0.00572152	0.00373692	0.00617399
ethnic	0.000468977	0.000640615	0.00105795
shape	0.00136003	0.00121005	0.0019977
yesterday	0.00572152	0.00363015	0.00598205
paid	0.00328284	0.00270482	0.00445655
transplant	0.000703466	0.000605025	0.000995666
da	0.000234489	0.000605025	0.000995374
woman	0.00942644	0.00704676	0.0115745
treated	0.000468977	0.000569436	0.00093447
helps	0.00220419	0.00110328	0.00180919
26	0.00103175	0.000569436	0.000933434
white	0.00572152	0.00455548	0.00744634
abt	0.00112555	0.00153036	0.00250122
uncomfortable	0.000562773	0.000533846	0.000872296
noses	0.00154762	0.0010321	0.00168178
wardrobe	0.00112555	0.000533846	0.000869515
ah	0.000797261	0.000533846	0.000869212
turkey	0.000703466	0.000498256	0.000809998
daughter	0.00192281	0.001388	0.00224938
whoever	0.00192281	0.000960922	0.00155707
plan	0.00243868	0.00177949	0.00288131
sore	0.00060967	0.000462666	0.000748029
10k	0.000844159	0.000462666	0.000747041
excited	0.0101299	0.00729589	0.0117677
difference	0.0019697	0.00170831	0.00275263
lowkey	0.00126624	0.000889743	0.00143292
babes	0.000234489	0.000427077	0.000687679
protect	0.000140693	0.000427077	0.00068764
suck	0.00117244	0.00128123	0.00206073
support	0.00192281	0.00128123	0.00206048
afterwards	0.000562773	0.000427077	0.000686499
wrong	0.00558083	0.00352338	0.00566343
standard	0.000281386	0.000427077	0.000685989
momma	0.000375182	0.000427077	0.00068544
moisturize	0.000562773	0.000427077	0.000683293
fit	0.00178211	0.00121005	0.00193587
losing	0.00126624	0.00121005	0.00193552
change	0.004127	0.00298954	0.00477579
difficult	0.00060967	0.000391487	0.000624964
sort	0.00121934	0.000818564	0.0013061
judge	0.000797261	0.000818564	0.00130572
career	0.000468977	0.000391487	0.000624007
training	0.00131314	0.000391487	0.000623972
though	0.00492426	0.00359456	0.0057278
smoking	0.00060967	0.000391487	0.000623618
signed	0.000515875	0.000391487	0.000622418
becoming	0.00126624	0.000391487	0.000622172
birth	0.00112555	0.000782974	0.00124393
sunburn	9.37954e-05	0.000355897	0.000564876
hi	0.00168832	0.00113887	0.00180756
mentioned	0.000468977	0.000355897	0.000564653
moisturized	0.000422079	0.000355897	0.000564525
campaign	0.000750363	0.000355897	0.000563889
genes	0.000562773	0.000355897	0.000563444
blood	0.00164142	0.00142359	0.00225143
gracefully	0.000937954	0.000355897	0.00056262
2021	0.00060967	0.000747384	0.00118064
make-up	0.00060967	0.000355897	0.000562145
drive	0.000797261	0.0017439	0.00275398
therefore	0.000375182	0.000355897	0.000561577
killed	0.000562773	0.000355897	0.000561262
ho	0.000328284	0.000355897	0.000561073
liked	0.000750363	0.000320307	0.00050406
29	0.000515875	0.000320307	0.000503948
cheaper	0.00131314	0.000711794	0.00111936
addicted	0.000891057	0.000711794	0.00111923
tape	0.000562773	0.000320307	0.000503525
hundreds	0.000375182	0.000320307	0.00050344
gut	0.000515875	0.000320307	0.000503243
older	0.00389251	0.00291836	0.00458488
disgusting	0.00107865	0.0010321	0.00162016
contacts	0.000422079	0.000320307	0.000502344
channel	0.000234489	0.000320307	0.000502176
invasive	0.000375182	0.000320307	0.000501644
vegas	0.000468977	0.000320307	0.000501588
nigga	0.00126624	0.00131682	0.00206098
ways	0.00060967	0.000676205	0.00105826
coz	0.000281386	0.000320307	0.000501169
model	0.00136003	0.000676205	0.00105789
implant	0.000984852	0.000676205	0.00105746
painful	0.00511185	0.00252687	0.00395111
dark	0.00267317	0.00220656	0.00344637
perfectly	0.000515875	0.000320307	0.000499806
5k	0.000328284	0.000320307	0.000499417
theyre	0.000281386	0.000320307	0.000499002
russia	0.000140693	0.000320307	0.000498781
reaction	0.00103175	0.000640615	0.000996366
hydro	0.000750363	0.000284718	0.000442649
saggy	0.000328284	0.000640615	0.000995958
monster	0.000422079	0.000284718	0.000442062
bridge	0.000891057	0.000284718	0.000441696
hurts	0.00464287	0.00238451	0.00369868
worth	0.00651878	0.00455548	0.00706515
responsible	0.000562773	0.000284718	0.00044116
discussion	0.000422079	0.000284718	0.000440941
bother	0.000515875	0.000284718	0.000440771
cheekbones	0.000468977	0.000284718	0.000440699
jack	0.000234489	0.000284718	0.000440577
david	0.000468977	0.000284718	0.000440335
paypig	0.000281386	0.000284718	0.000439802
arbutin	0.000468977	0.000605025	0.00093387
kpop	0.000187591	0.000284718	0.000438813
spot	0.00140693	0.00117446	0.00180985
pain	0.00862918	0.00644174	0.00992587
septum	0.000656568	0.000605025	0.000931966
caffeine	0.000375182	0.000284718	0.000438428
effort	0.000328284	0.000284718	0.000438164
republicans	0.000281386	0.000284718	0.000438068
chemicals	0.000375182	0.000249128	0.000382807
bouta	0.000937954	0.000249128	0.000382786
debate	0.00225109	0.000249128	0.000382765
candidate	0.000281386	0.000249128	0.000382639
cap	0.000187591	0.000249128	0.00038243
tied	0.000281386	0.000249128	0.000382409
trynna	0.000281386	0.000249128	0.000382096
trained	0.000234489	0.000249128	0.000381825
boobies	0.000234489	0.000249128	0.000381679
reconstructive	0.000187591	0.000249128	0.000381638
thru	0.00112555	0.00192184	0.00294298
feels	0.00665948	0.00444872	0.00681165
huge	0.0021104	0.001388	0.00212366
breaks	0.000281386	0.000249128	0.000381118
wth	0.000515875	0.000249128	0.000380331
vagina	0.00140693	0.000569436	0.000869162
threw	0.000797261	0.000249128	0.000379919
21	0.00131314	0.00110328	0.00168168
mommy	0.00154762	0.00110328	0.00168148
chin	0.00558083	0.00430636	0.00655635
says	0.00445528	0.00334543	0.0050919
thick	0.00126624	0.000818564	0.00124518
commenting	0.000187591	0.000249128	0.00037887
request	0.000515875	0.000249128	0.000378788
slept	0.000281386	0.000249128	0.000378644
concept	0.000328284	0.000249128	0.000378542
session	0.00876987	0.00330984	0.00502856
braces	0.00145383	0.00106769	0.00162113
mf	0.00164142	0.00131682	0.00199879
onto	0.000797261	0.000533846	0.000810185
statement	0.000281386	0.000249128	0.000377909
mention	0.00220419	0.00131682	0.00199673
anyways	0.00145383	0.00106769	0.00161841
remembered	0.00103175	0.000533846	0.000807894
dehydrated	0.000328284	0.000213538	0.00032291
pre	0.000328284	0.000533846	0.000807009
quite	0.00140693	0.000782974	0.00118259
worked	0.00215729	0.00128123	0.00193447
legs	0.00529944	0.00316749	0.00477667
area	0.00323594	0.0017439	0.00262836
lifetime	0.000515875	0.000213538	0.000321733
housewife	0.000234489	0.000213538	0.000321423
parents	0.00182901	0.00149477	0.00224951
brings	0.000328284	0.000213538	0.000321113
modern	0.000375182	0.000213538	0.000321062
upcoming	0.000422079	0.000213538	0.000321027
protein	9.37954e-05	0.000213538	0.000320993
article	0.000515875	0.000498256	0.000748158
unrealistic	0.000140693	0.000213538	0.000320581
easy	0.00150073	0.000996512	0.00149522
iv	0.000562773	0.000213538	0.000320376
temporarily	0.000328284	0.000213538	0.00032012
kicking	0.000187591	0.000498256	0.000746783
texting	0.000234489	0.000213538	0.000320034
felt	0.00286076	0.00192184	0.0028799
shade	0.000562773	0.000498256	0.000746269
language	0.000187591	0.000213538	0.00031971
whos	0.000234489	0.000213538	0.000319659
ideas	0.000281386	0.000213538	0.00031954
cheap	0.00248558	0.00121005	0.00180854
solid	0.000422079	0.000213538	0.000319149
birthday	0.00750363	0.00430636	0.00643027
title	0.000234489	0.000213538	0.000318793
story	0.0021104	0.00142359	0.00212469
pizza	0.000797261	0.000213538	0.00031859
sells	#N/A	0.000213538	0.000318269
adam	0.000562773	0.000213538	0.000318083
others	0.00182901	0.00163713	0.00243858
politician	0.000140693	0.000213538	0.000317965
tht	0.000140693	0.000213538	0.000317813
target	0.000468977	0.000462666	0.000687955
pay	0.0200722	0.0148409	0.0220481
wedding	0.00117244	0.000711794	0.00105733
denise	4.68977e-05	0.000213538	0.000317058
hairline	0.000703466	0.000711794	0.00105597
[truncated: 41,136 more rows]
